# Supplementary material for: Seasonal and spatial patterns of microbial diversity along a trophic gradient in the interconnected lakes of the Osterseen Lake District, Bavaria
Source: Front Microbiol. 2015 Oct 28;6:1168. doi: 10.3389/fmicb.2015.01168 (PMC4623418; doi:10.3389/fmicb.2015.01168)
Supplement: Supplementary Table ST 1 — Full OTU table of all bacterial OTUs (excluding chloroplasts), abundance in percentage, corrected with PICRUSt including taxonomic classification and % identity with closest relative. [file SupplementaryTable_ST_1.XLSX]

## Sheet: Sheet4
OTUId	WS	SHS	SeS	WoS	FS		OS	wBS	oBS	AS		StS	GrS	LS	GaS	US		ES1	ES2	BS	FKS	HS	FoS		WS-W	SHS-W	SeS-W	WoS-W	FS-W		OS -W	wBS-W	oBS-W	AS-W		ES1-W	BS-W	% identity	classification based on Silva taxonomy
OTU_2	0	0	3.11419	1.13475	0.359712		2.60951	0.705882	1.05708	1.13028		1.30479	0.240038	0.848671	0.230415	1.74098		0.627817	0.26131	0	0.226757	0.247525	0.0999001		0	0.287356	13.0882	7.80022	5.6982		8.90967	8.3815	9.59131	13.5503		3.48548	13.442	87.8968	Bacteria;
OTU_442	0	0	0	0	0		0	0	0	0		0	0	0	0	0.0566171		0	0	0	0	0	0		0	0	0	0.0140292	0.045045		0.0246124	0	0.0301614	0.0242836		0	0	91.6	Bacteria;
OTU_544	0	0	0	0	0		0	0	0	0		0	0	0	0	0		0	0	0	0	0	0		0	0	0	0	0		0	0	0	0.0485673		0	0	95.2663	Bacteria;
OTU_430	0	0	0	0	0		0	0	0	0.0198295		0	0	0	0	0		0	0	0	0	0	0		0	0	0	0	0		0.123062	0	0.0678631	0.0242836		0	0	93	Bacteria;Acidobacteria;Acidobacteria;Subgroup 3;SJA-149;
OTU_318	0	0	0	0	0		0	0	0	0.0198295		0	0	0	0	0.0141543		0	0	0	0	0	0		0	0	0	0	0		0.0984494	0	0.0754034	0.0242836		0	0	94	Bacteria;Acidobacteria;Acidobacteria;Subgroup 3;Unknown Family;Candidatus Solibacter;
OTU_201	0	0	0	0	0.179856		0	0	0	0		0	0	0	0	0		0	0	0	0	0	0		0	0	0	0	0.112613		0.0738371	0.289017	0.045242	0		0	1.222	95.4183	Bacteria;Acidobacteria;Acidobacteria;Subgroup 4;11-24;
OTU_338	0	0	0	0	0		0	0	0	0		0	0	0	0	0		0	0	0	0	0	0		0	0	0	0.0420875	0		0	0	0.00754034	0		0.0276625	0	94.7368	Bacteria;Acidobacteria;Acidobacteria;Subgroup 4;Unknown Family;Blastocatella;
OTU_95	0	0	0	0	0		0.372787	0	0	0.158636		0.0611621	0.0480077	0	0	0.127389		0	0	0	0	0	0		0	0	0	0	0.0225225		0.639921	0.289017	0.180968	0.169985		0.055325	0	97.8	Bacteria;Acidobacteria;Acidobacteria;Subgroup 6;
OTU_493	0	0	0	0	0		0	0	0	0		0	0	0.0102249	0	0		0	0.0163319	0	0	0	0		0	0	0	0.0280584	0		0	0	0	0		0	0	97.2	Bacteria;Acidobacteria;Holophagae;Holophagales;Holophagaceae;
OTU_564	0	0	0	0	0		0.27959	0	0	0		0.0611621	0	0	0	0		0	0	0	0	0	0		0	0	0	0	0		0.295348	0	0.022621	0.0849927		0	0	93.4	Bacteria;Acidobacteria;Holophagae;Holophagales;Holophagaceae;
OTU_254	0	0	0	0	0		0.0931966	0	0	0.0198295		0.0815494	0	0	0	0.0141543		0.0804894	0.0326637	0	0	0	0		0	0	0	0	0.045045		0.196899	0	0.0377017	0.0121418		0	0.407332	95.2	Bacteria;Actinobacteria;Acidimicrobiia;Acidimicrobiales;Acidimicrobiaceae;
OTU_141	0	0	0	0	0		0	0	0	0		0	0	0	0	0		0.0643915	0.0326637	0	0	0	0		0	0	0	0.0701459	0.0900901		0.221511	0	0.0980244	0.121418		0.055325	0	95.6	Bacteria;Actinobacteria;Acidimicrobiia;Acidimicrobiales;Acidimicrobiaceae;CL500-29 marine group;
OTU_151	0	0	0	0	0		0.931966	0	0.211416	0.118977		0.244648	0.192031	0	0.460829	0.155697		0.0160979	0.0163319	0	0	0	0		0	0	0	0	0		0.295348	0	0.21867	0.376396		0	0	100	Bacteria;Actinobacteria;Acidimicrobiia;Acidimicrobiales;Acidimicrobiaceae;CL500-29 marine group;
OTU_238	0	0	0	0	0		0.0931966	0	0	0		0.0203874	0	0	0	0.0566171		0	0	0	0	0	0		0	0	0	0.0280584	0		0	0.289017	0.00754034	0.0121418		0.11065	0	93.8124	Bacteria;Actinobacteria;Acidimicrobiia;Acidimicrobiales;Acidimicrobiaceae;CL500-29 marine group;
OTU_366	0	0	0	0	0		0.0931966	0	0	0		0.0203874	0.0480077	0.0204499	0	0.0283086		0.0321958	0.0326637	0	0	0	0.04995		0	0	0	0.0841751	0		0.0246124	0	0.00754034	0		0	0	93.0279	Bacteria;Actinobacteria;Acidimicrobiia;Acidimicrobiales;Acidimicrobiaceae;CL500-29 marine group;
OTU_438	0	0	0	0	0		0	0	0	0.0396589		0	0	0	0	0.0141543		0	0	0	0	0	0		0	0	0	0.0140292	0.0675676		0.147674	0.289017	0.00754034	0.0364254		0	0	94	Bacteria;Actinobacteria;Acidimicrobiia;Acidimicrobiales;Acidimicrobiaceae;CL500-29 marine group;
OTU_78	0	0	0	0	0.539568		2.60951	0	0.211416	0.0594884		0.346585	0.144023	0	0.921659	0.382166		0.499034	0.408297	1.47783	0.453515	0.0618812	0		0	0.287356	0.147059	0.224467	1.19369		0.369185	0	0.22621	0.327829		0.802213	1.42566	100	Bacteria;Actinobacteria;Acidimicrobiia;Acidimicrobiales;Acidimicrobiaceae;CL500-29 marine group;
OTU_303	0	0	0	0	0		0	0	0	0		0	0	0	0	0		0	0	0	0	0	0		0	0	0	0	0		0	0	0.022621	0.0242836		0	0	92.2156	Bacteria;Actinobacteria;Acidimicrobiia;Acidimicrobiales;uncultured;
OTU_384	0	0	0	0.283688	0		0	0	0	0		0.0203874	0	0	0	0		0.0321958	0	0	0	0	0		0	0	0	0.0280584	0		0	0	0.0150807	0		0.055325	0	94.8	Bacteria;Actinobacteria;Acidimicrobiia;Acidimicrobiales;uncultured;
OTU_167	6.86164	0.907258	0.692042	1.56028	0.359712		1.67754	0	0.528541	0.0991473		0.69317	1.2482	0.368098	0.460829	0.311394		0.547328	0.506288	0.985222	0.226757	0	1.8981		1.75439	4.5977	0.294118	0.68743	0.36036		0.443022	0	0.180968	0.242836		0.691563	0.407332	98.0089	Bacteria;Actinobacteria;Actinobacteria;Frankiales;Sporichthyaceae;Candidatus Planktophila;
OTU_134	0	0	0	0.567376	0		0.27959	0	0.211416	0.0198295		0.0407747	0.336054	0.0102249	0	0		0.0965873	0.0816593	0	0.453515	0.0618812	0.3996		0	0	0	0.0280584	0.045045		0.0738371	0	0.0301614	0.0971345		0.193638	0.203666	92	Bacteria;Actinobacteria;Actinobacteria;Frankiales;Sporichthyaceae;hgcI clade;
OTU_236	0.449944	0.0504032	0	0	0		0.0931966	0	0	0		0.0407747	0.0960154	0	0	0.0141543		0	0.0979912	0	0	0	0		0	0	0	0.126263	0.0225225		0.0246124	0	0.00754034	0.0364254		0	0	93.4394	Bacteria;Actinobacteria;Actinobacteria;Frankiales;Sporichthyaceae;hgcI clade;
OTU_30	0	0.201613	0	2.69504	0.719424		3.72787	0	1.2685	0.257783		1.54944	1.68027	0.265849	0.460829	0.438783		0.83709	0.751266	0	0.680272	0.185644	5.64436		0	0	0.294118	0.322671	0.427928		0.615309	1.44509	0.414719	1.0442		1.52144	0.814664	100	Bacteria;Actinobacteria;Actinobacteria;Frankiales;Sporichthyaceae;hgcI clade;
OTU_32	6.74916	0.63004	0.346021	1.41844	0.359712		3.07549	0.235294	0.951374	0.158636		0.978593	1.77628	0.654397	1.15207	0.537863		1.60979	2.00882	1.47783	1.13379	0.185644	2.3976		1.16959	4.31034	1.32353	1.33277	1.50901		0.689146	0.289017	0.301614	0.849927		1.71508	3.05499	100	Bacteria;Actinobacteria;Actinobacteria;Frankiales;Sporichthyaceae;hgcI clade;
OTU_381	0	0	0	0	0.179856		0.27959	0	0	0.0396589		0	0.0480077	0	0	0.0849257		0	0	0	0	0	0		0	0.574713	0	0	0.0225225		0.0492247	0	0.00754034	0.0242836		0	0	99.8	Bacteria;Actinobacteria;Actinobacteria;Frankiales;Sporichthyaceae;hgcI clade;
OTU_334	0	0	0	0	0		0	0	0	0		0	0	0	0	0		0	0	0	0	0	0		0	0	0	0.0140292	0.0675676		0.0492247	0	0.022621	0		0.0276625	0	96.6	Bacteria;Actinobacteria;Actinobacteria;Frankiales;Sporichthyaceae;Sporichthya;
OTU_162	0.112486	0.201613	0	0.141844	0		0	0	0	0		0.0203874	0.0480077	0.807771	0	0		0.0160979	0.114323	0	0	0	0.3996		0	0	0	0	0		0	0	0	0		0	0	98.6	Bacteria;Actinobacteria;Actinobacteria;Micrococcales;Microbacteriaceae;
OTU_290	0.337458	0.126008	0	0	0		0	0	0	0.0396589		0	0	0.102249	0	0		0	0.0163319	0	0	0	0.14985		0	0	0	0	0		0	0	0.00754034	0		0	0	100	Bacteria;Actinobacteria;Actinobacteria;Micrococcales;Microbacteriaceae;
OTU_524	0.674916	0.126008	0	0	0		0	0	0	0		0	0	0	0	0		0	0	0	0	0	0		1.16959	0	0	0.0280584	0		0	0	0	0		0	0	99.6	Bacteria;Actinobacteria;Actinobacteria;Micrococcales;Microbacteriaceae;
OTU_49	0.224972	0.0504032	0	0.283688	0.179856		0	0.235294	0	0.158636		0.530071	1.10418	1.57464	0	0.155697		0.193175	0.359301	0	0	0	1.04895		0.584795	0	0.147059	0	0.112613		0	0	0.022621	0.0121418		0.33195	0	100	Bacteria;Actinobacteria;Actinobacteria;Micrococcales;Microbacteriaceae;Candidatus Aquiluna;
OTU_92	0.674916	0.0252016	0	0	0		0.186393	0.470588	0.211416	0.118977		0.203874	0.480077	1.09407	0.691244	0.0283086		0.0321958	0.0653275	0	0	0.0309406	0.24975		0	0	0	0.0701459	0		0	0	0.00754034	0		0.0276625	0	97.4104	Bacteria;Actinobacteria;Actinobacteria;Micrococcales;Microbacteriaceae;Candidatus Planktoluna;
OTU_228	0	0	0	0	0.179856		0.83877	0	0.211416	0.0793179		0	0	0.0204499	0	0.09908		0.0804894	0.0326637	0	0	0	0		0	0	0	0.0280584	0.112613		0.0246124	0	0.00754034	0.0364254		0.0276625	0	98.004	Bacteria;Actinobacteria;Actinobacteria;PeM15;
OTU_312	0	0.0504032	0	0	0		0	0	0	0		0.0203874	0	0	0	0.0424628		0.0160979	0	0	0	0	0.04995		0	0	0	0	0		0	0	0	0		0.0276625	0.203666	96.008	Bacteria;Actinobacteria;Actinobacteria;PeM15;
OTU_177	0	0.126008	0	0	0		0.0931966	0	0.105708	0.0198295		0	0.0480077	0.0306748	0	0.311394		0	0.0326637	0	0	0.0309406	0		0	0	0	0	0		0.0738371	0	0.00754034	0		0.0276625	0	100	Bacteria;Actinobacteria;Actinobacteria;Propionibacteriales;Propionibacteriaceae;Propionibacterium;
OTU_269	0	0	0	0.141844	0		0	0	0	0		0.0815494	0.240038	0.0102249	0	0.0283086		0.0160979	0.0163319	0	0	0	0		0	0	0	0	0		0	0	0	0		0	0	92.2465	Bacteria;Armatimonadetes;
OTU_436	0	0	0	0	0.179856		0	0	0	0		0	0	0.0204499	0	0		0.0643915	0.0653275	0	0	0	0		0	0	0	0	0		0	0	0.00754034	0		0	0	90.6931	Bacteria;Armatimonadetes;
OTU_172	0	0.126008	2.42215	2.83688	0.359712		0.652377	1.17647	0.105708	0.0793179		1.10092	1.29621	0.0102249	0.460829	0.764331		0.0965873	0.0816593	0	0	0.0309406	0.04995		0	0	0.147059	0.0982043	0.495495		0.0246124	0.289017	0.557985	0.0971345		0.165975	3.86965	100	Bacteria;Armatimonadetes;Armatimonadia;Armatimonadales;Armatimonadaceae;Armatimonas;
OTU_200	0	0	0	0	0		0	0	0	0		0	0	0	0	0		0	0	0	0	0	0		0	0	0	0.112233	0		0	0	0	0		0	0	94.2	Bacteria;Bacteroidetes;Bacteroidia;Bacteroidales;Bacteroidaceae;Bacteroides;
OTU_587	0	0	0	0	0		0	0	0	0		0	0	0	0	0		0.0965873	0	0	0	0	0		0	0	0	0	0		0	0	0	0		0	0	91.2	Bacteria;Bacteroidetes;Bacteroidia;Bacteroidales;Marinilabiaceae;uncultured;
OTU_137	0	0.0504032	0	0	0		0	0.941176	0.105708	0.0991473		0.0203874	0	0	0	0.09908		0.515132	1.30655	0	0	0	0		0	0	0	0	0		0	0	0	0		0.0829876	0	96	Bacteria;Bacteroidetes;Bacteroidia;Bacteroidales;Porphyromonadaceae;Paludibacter;
OTU_166	0.112486	0.0252016	0	0	0		0	1.17647	0.105708	0.0198295		0	0	0	0.460829	0.580326		0.0965873	0.310305	0	0	0	0		0	0	0	0	0		0.0246124	0.289017	0	0		0.0276625	0	96.008	Bacteria;Bacteroidetes;Bacteroidia;Bacteroidales;Porphyromonadaceae;Paludibacter;
OTU_646	0	0.0252016	0	0	0		0	0	0	0		0	0	0	0	0.0566171		0.0482936	0	0	0	0	0		0	0	0	0	0		0	0	0	0		0	0	99.004	Bacteria;Bacteroidetes;Bacteroidia;Bacteroidales;Porphyromonadaceae;Paludibacter;
OTU_140	0	0	0	0	0		0	0	0	0		0	0	0	0.460829	0.353857		0	0.0163319	0	0	0	0		0	0	0	0	0		0	0	0	0		0	0	91.4	Bacteria;Bacteroidetes;Bacteroidia;Bacteroidales;Porphyromonadaceae;uncultured;
OTU_207	0	0	0	0	0		0.27959	0	0	0.0594884		0	0	0.0102249	0.230415	0.09908		0.22537	0.17965	0	0	0	0		0	0.574713	0	0	0.0225225		0	0	0	0.0242836		0.0276625	0	88.6228	Bacteria;Bacteroidetes;BD2-2;
OTU_270	0	0	0	0	0		0	0	0	0		0	0	0	0	0.0566171		0	0	0	0	0	0		0	0	0	0	0		0	0	0	0		0	0	96.8	Bacteria;Bacteroidetes;BD2-2;
OTU_108	0.112486	0	0	0	0		0.0931966	0.235294	0.422833	0.0594884		0	0	0	0.460829	0.0141543		0.499034	1.37188	0	0	0	0		0	0	0	0	0.0225225		0	0	0	0.0121418		0.0276625	0	95	Bacteria;Bacteroidetes;BSV13;
OTU_135	0.112486	0.302419	0	0	0		0.0931966	3.05882	0.422833	0.0793179		0.0203874	0	0	0.230415	0.382166		1.17514	1.20856	0.985222	0	0	0		0	0	0	0	0		0	0	0	0		0.0829876	0	98.2	Bacteria;Bacteroidetes;BSV13;
OTU_39	0	0.15121	0	0.283688	1.61871		0.186393	0.705882	0.105708	0.416419		1.16208	1.05617	0.777096	0.460829	0.438783		0	0.0489956	0	0	0	0.0999001		0	0	0	0.0561167	0.27027		0.196899	0.289017	0.301614	0.26712		1.85339	0.203666	99	Bacteria;Bacteroidetes;Cytophagia;Cytophagales;Cyclobacteriaceae;uncultured;
OTU_220	0.899888	1.13407	0.346021	0.425532	0		0.0931966	0	0.211416	0.158636		0.0611621	0	0.122699	0	0		0.0482936	0.0489956	0	0	0.340347	0.04995		0	0	0	0	0		0	0	0	0		0	0	96.4072	Bacteria;Bacteroidetes;Cytophagia;Cytophagales;Cytophagaceae;Emticicia;
OTU_561	0.112486	0.15121	0	0	0		0	0	0.105708	0		0	0	0	0	0.0707714		0	0	0.492611	0	0	0		0	0	0	0	0		0	0	0	0		0	0	98.8024	Bacteria;Bacteroidetes;Cytophagia;Cytophagales;Cytophagaceae;Leadbetterella;
OTU_47	1.23735	1.33569	0	1.84397	0.179856		0.465983	0.235294	0.105708	0.218124		1.6106	0.816131	0.163599	0.691244	0.311394		0.144881	0.17965	0	0.453515	0.0928218	0.14985		14.0351	13.2184	0.147059	0.35073	0.608108		0.295348	0	0.135726	0.303545		2.10235	0.814664	99.4012	Bacteria;Bacteroidetes;Cytophagia;Cytophagales;Cytophagaceae;Pseudarcicella;
OTU_445	0	0	0	0	0		0	0	0	0		0	0	0.0511247	0	0		0	0	0	0	0	0		0	0	0	0	0		0	0	0	0		0	0	88.0478	Bacteria;Bacteroidetes;Cytophagia;Cytophagales;Cytophagaceae;uncultured;
OTU_482	0	0	0	0	0.179856		0	0	0	0.0594884		0.0203874	0	0.0204499	0	0		0	0	0	0	0	0		0.584795	0	0	0	0		0	0	0	0		0.0829876	0	86.8787	Bacteria;Bacteroidetes;Cytophagia;Cytophagales;Cytophagaceae;uncultured;
OTU_490	0	0.0252016	0.346021	0	0		0	0	0	0.218124		0.0611621	0.0960154	0	0	0.0566171		0	0	0	0	0	0		0	0	0	0	0		0	0	0	0		0	0	88.6454	Bacteria;Bacteroidetes;Cytophagia;Cytophagales;Cytophagaceae;uncultured;
OTU_158	0	0	1.03806	0	0		0	0	0	0		0	0	0	0	0		0	0	0	0	0	0		0	0	2.64706	0.547138	0.0225225		0	0	0	0		0	0	92	Bacteria;Bacteroidetes;Cytophagia;Cytophagales;MWH-CFBk5;
OTU_240	0	0	0	0	0		0	0	0	0		0.0203874	0.0480077	0	0	0.0707714		0	0.0326637	0	0	0	0		0	0	0	0	0.0225225		0	0	0.00754034	0.0121418		0.0276625	0.407332	96	Bacteria;Bacteroidetes;Flavobacteriia;Flavobacteriales;Cryomorphaceae;Crocinitomix;
OTU_119	0	2.36895	0	0	0		0	0	0	0.0793179		0.265036	0	0.0715746	0	0.240623		0.0965873	0.0326637	0	0	0	0		3.50877	3.44828	0.735294	0.364759	0.518018		0.0246124	0	0.21113	0.0121418		0.165975	0	94	Bacteria;Bacteroidetes;Flavobacteriia;Flavobacteriales;Cryomorphaceae;Fluviicola;
OTU_128	0	1.18448	0.346021	0	0.719424		0.0931966	0	0	0		0.509684	0.0480077	0	0	0.0141543		0.0160979	0.0163319	0	0	0	0		0	0.862069	0	0.0420875	0.135135		0.0984494	0	0.0754034	0.0242836		0	0.203666	92.016	Bacteria;Bacteroidetes;Flavobacteriia;Flavobacteriales;Cryomorphaceae;Fluviicola;
OTU_186	0.449944	1.46169	0	0	0		0	0	0	0		0	0	0	0	0		0	0	0	0	0	0		1.16959	0.574713	0	0.0140292	0		0	0	0	0		0	0	98	Bacteria;Bacteroidetes;Flavobacteriia;Flavobacteriales;Cryomorphaceae;Fluviicola;
OTU_213	0	0.0504032	0.346021	0	0.539568		0	0	0	0.0594884		0.0407747	0	0.0102249	0	0.0283086		0.0482936	0.0163319	0	0	0	0		0	0	0	0.0280584	0.112613		0	0	0.0301614	0		0.055325	0.203666	98.2	Bacteria;Bacteroidetes;Flavobacteriia;Flavobacteriales;Cryomorphaceae;Fluviicola;
OTU_330	0	0	0	0	0		0	0	0	0		0	0	0.0408998	0	0		0	0	0	0	0	0		0	0	0	0	0		0	0	0	0		0	0	94.8104	Bacteria;Bacteroidetes;Flavobacteriia;Flavobacteriales;Cryomorphaceae;Fluviicola;
OTU_331	0.56243	1.00806	0	0	0		0	0	0	0		0	0	0	0	0		0	0	0	0	0	0		0.584795	0.574713	0	0	0		0	0	0	0		0	0	96.008	Bacteria;Bacteroidetes;Flavobacteriia;Flavobacteriales;Cryomorphaceae;Fluviicola;
OTU_395	0	2.97379	0	0	0		0	0	0	0		0	0	0	0	0		0	0	0	0	0	0		0	0	0	0	0		0	0	0	0		0	0	91.6168	Bacteria;Bacteroidetes;Flavobacteriia;Flavobacteriales;Cryomorphaceae;Fluviicola;
OTU_456	0.112486	0.554435	0	0	0		0.372787	0	0	0.0396589		0.142712	0.0960154	0	0	0.0283086		0	0	0	0	0	0		0	0	0.294118	0.0561167	0.18018		0.467635	0	0.158347	0.0607091		0	0	93.4	Bacteria;Bacteroidetes;Flavobacteriia;Flavobacteriales;Cryomorphaceae;Fluviicola;
OTU_472	0	0	0	0	0		0	0	0	0		0	0	0	0	0		0	0	0	0	0	0		0	0	0	0.0140292	0		0	0	0.0150807	0.0364254		0	0	92.6148	Bacteria;Bacteroidetes;Flavobacteriia;Flavobacteriales;Cryomorphaceae;Fluviicola;
OTU_59	17.4353	2.09173	0	0	0		0	0	0	0		0.0407747	0	0	0	0		0.0160979	0	0	0	0	0		0	0.287356	0	0.0701459	0.0225225		0	0	0.0678631	0		0	0	94.6	Bacteria;Bacteroidetes;Flavobacteriia;Flavobacteriales;Cryomorphaceae;Fluviicola;
OTU_64	3.26209	6.07359	0	0	0		0	0	0	0		0	0	0	0	0		0	0	0	0	0	0		0	0	0	0.0280584	0.0675676		0.0738371	0	0.0377017	0		0	0	94.2	Bacteria;Bacteroidetes;Flavobacteriia;Flavobacteriales;Cryomorphaceae;Fluviicola;
OTU_77	0	0	0	0	1.79856		0.0931966	0	0	0.257783		0.835882	0.288046	0	0.460829	0.141543		0.0160979	0	0	0	0	0		0	0	0	0.0140292	0		0.246124	0.578035	0.196049	0.0849927		0	0.203666	97.8	Bacteria;Bacteroidetes;Flavobacteriia;Flavobacteriales;Cryomorphaceae;Fluviicola;
OTU_86	0	0.15121	0	0.283688	0		0.0931966	0	0.211416	0.118977		0.122324	1.00816	0.899796	0	0.481246		0.0321958	0.0163319	0	0	0.0309406	0		0	0	0	0.112233	0.27027		0.344573	0	0.278993	0.0607091		0.4426	1.01833	91.8164	Bacteria;Bacteroidetes;Flavobacteriia;Flavobacteriales;Cryomorphaceae;Fluviicola;
OTU_296	0	0	0	0	0		0.0931966	0	0	0.0198295		0	0	0	0	0.09908		0.0160979	0.0816593	0	0	0	0		0	0	0	0	0		0	0	0.0150807	0		0	0	91.2	Bacteria;Bacteroidetes;Flavobacteriia;Flavobacteriales;Cryomorphaceae;Owenweeksia;
OTU_63	0	0.0252016	0	0	0		0.83877	0	0.951374	0.257783		0.366972	2.01632	0.163599	0	0.353857		0.0643915	0.0979912	0	0	0.0309406	0		0	0.287356	0	0.0140292	0.157658		0.0738371	0	0.233751	0.0728509		0.857538	1.42566	89.4	Bacteria;Bacteroidetes;Flavobacteriia;Flavobacteriales;Cryomorphaceae;Owenweeksia;
OTU_118	0	0	0	0	0		0	0	0	0		0	0	0	0	0		0	0	0	0	0	3.04695		0	0	0	0	0		0	0	0	0		0	0	99.6	Bacteria;Bacteroidetes;Flavobacteriia;Flavobacteriales;Flavobacteriaceae;Chryseobacterium;
OTU_109	0.337458	0.982863	2.07612	1.41844	0.539568		0	0.941176	0	0.218124		2.05912	0.144023	0.102249	0.230415	0.283086		0.547328	0.70227	0.492611	0	0.0309406	0.04995		3.50877	1.72414	0.441176	0.252525	0.045045		0.0738371	0	0.045242	0.0485673		1.60443	3.66599	98.6	Bacteria;Bacteroidetes;Flavobacteriia;Flavobacteriales;Flavobacteriaceae;Flavobacterium;
OTU_169	3.59955	17.1623	0	0.992908	0.359712		0.465983	0.235294	0.317125	0.138806		0.489297	0.528084	0.0613497	0.691244	0.849257		0.338055	1.02891	0.492611	0	0.0309406	0.0999001		1.75439	13.7931	2.20588	0.645342	0.0900901		0.0492247	0	0.0377017	0.0849927		0.138313	0	98.4	Bacteria;Bacteroidetes;Flavobacteriia;Flavobacteriales;Flavobacteriaceae;Flavobacterium;
OTU_23	3.14961	4.08266	3.11419	0.851064	0.899281		0.0931966	1.64706	0.528541	0.277613		1.48828	0.768123	0.357873	1.6129	1.68436		3.26787	6.02646	6.40394	1.13379	0.0928218	0.1998		5.26316	4.88506	2.05882	1.90797	1.12613		1.03372	0.578035	0.640929	0.473531		3.01521	1.42566	100	Bacteria;Bacteroidetes;Flavobacteriia;Flavobacteriales;Flavobacteriaceae;Flavobacterium;
OTU_396	0	2.21774	0	0	0		0	0	0	0		0	0	0	0	0		0	0	0	0	0	0		0	0	0	0	0.0225225		0.0246124	0	0	0		0	0	96.2151	Bacteria;Bacteroidetes;Flavobacteriia;Flavobacteriales;Flavobacteriaceae;Flavobacterium;
OTU_42	9.22385	0.756048	1.38408	1.84397	0.179856		0	0	0	0.0594884		9.74516	0.0480077	0	0	0		0.0321958	0	0	0	0	0.04995		0.584795	0	0	0	0		0	0	0	0		0.0276625	0	100	Bacteria;Bacteroidetes;Flavobacteriia;Flavobacteriales;Flavobacteriaceae;Flavobacterium;
OTU_51	1.12486	3.70464	0	0.425532	0		0.27959	0	0.105708	0.0396589		2.60958	0.0480077	0	0	0.09908		0.0160979	0.0326637	0	0	0.309406	0		1.75439	1.72414	0.441176	0.0982043	0.045045		0.0492247	0	0	0.0121418		0.165975	0	99.4036	Bacteria;Bacteroidetes;Flavobacteriia;Flavobacteriales;Flavobacteriaceae;Flavobacterium;
OTU_423	0	0.0504032	0	0	0		0	0	0	0		0.0407747	0.192031	0.0204499	0	0.0141543		0.0160979	0	0	0	0	0		0	0	0	0.0140292	0		0	0	0	0.0121418		0	0	86.1111	Bacteria;Bacteroidetes;Flavobacteriia;Flavobacteriales;NS9 marine group;
OTU_607	0	0	0	0	0		0	0	0	0		0	0	0	0	0		0	0	0	0	0	0		0	0	0	0	0		0	0	0.0301614	0		0	0	98.4	Bacteria;Bacteroidetes;Flavobacteriia;Flavobacteriales;NS9 marine group;
OTU_96	0	0.907258	0.692042	0	1.07914		0.0931966	0	0.105708	0.0198295		0.530071	0.528084	0.0511247	0.230415	0.325548		0.0804894	0.0489956	0	0	0.0309406	0		0.584795	0.287356	0	0.3367	0.518018		0.270736	0.578035	0.309154	0.206411		0.414938	0.203666	86.3366	Bacteria;Bacteroidetes;Flavobacteriia;Flavobacteriales;NS9 marine group;
OTU_235	0	0	0	0	0		0	0.235294	0	0		0	0	0	0	0.19816		0.22537	0.277642	0	0	0	0		0	0	0	0	0		0	0	0	0		0	0	96.2	Bacteria;Bacteroidetes;SB-1;
OTU_559	0	0	0	0	0		0	0	0	0		0	0	0.0102249	0	0.0566171		0	0.0163319	0	0	0	0		0	0	0	0	0		0	0	0	0		0	0	93.6	Bacteria;Bacteroidetes;SB-5;
OTU_662	0	0	0	0	0		0	0	0	0		0.0407747	0	0	0	0		0	0	0	0	0	0		0	0	0	0	0		0	0	0	0		0	0	97.6	Bacteria;Bacteroidetes;SB-5;
OTU_132	0	0.0252016	0	0	0.899281		0	0.235294	0.105708	0		0	0	0	0	0.113234		0.7566	0.767598	0	0	0	0		0	0	0	0	0.045045		0	0	0	0		0.0276625	0	94.8	Bacteria;Bacteroidetes;Sphingobacteriia;Sphingobacteriales;
OTU_179	0	0	0	0.141844	0		0	0.235294	0	0.0198295		0.0407747	0.0480077	0.0102249	0	0.0141543		0.209272	0.0489956	0	0	0	0		0	0	0.147059	0.238496	0.202703		0.0246124	0	0	0		0	0.203666	93.8	Bacteria;Bacteroidetes;Sphingobacteriia;Sphingobacteriales;
OTU_68	0	0	0	0	0		0	0.235294	0.211416	0.0991473		0	0	0.0102249	0	0.19816		3.52543	1.5352	0.492611	0.226757	0	0		0	0	0	0.0140292	0.0225225		0	0	0.022621	0		0	0	91.8	Bacteria;Bacteroidetes;Sphingobacteriia;Sphingobacteriales;
OTU_241	0	0	0	0	0		0	0	0.422833	0.118977		0	0	0.0102249	0	0		0	0	0	0	0	0		0	0	0	0	0		0	0	0.022621	0.0242836		0	0	97	Bacteria;Bacteroidetes;Sphingobacteriia;Sphingobacteriales;Chitinophagaceae;
OTU_127	0	0.0252016	0	0	0		0.0931966	0.235294	0	0.198295		0.0203874	0.0480077	0.204499	0	0.0141543		0	0.0816593	0	0	0	0		0	0	0	0.0140292	0.0225225		0.0246124	0	0	0		0.0276625	0	98.4	Bacteria;Bacteroidetes;Sphingobacteriia;Sphingobacteriales;Chitinophagaceae;Ferruginibacter;
OTU_159	0	0	0	0	0.179856		0	0	0.105708	0.138806		0.570846	0.336054	0.163599	0.230415	0.0566171		0	0.0163319	0	0	0	0.1998		0	0	0	0	0		0	0	0	0		0.055325	0	98	Bacteria;Bacteroidetes;Sphingobacteriia;Sphingobacteriales;Chitinophagaceae;Ferruginibacter;
OTU_317	0	0	0	0	0		0	0	0	0		0	0	0	0	0		0	0	0	0	0	0		0	0	0	0	0		0.0246124	0	0.0754034	0.0121418		0	0	94.4112	Bacteria;Bacteroidetes;Sphingobacteriia;Sphingobacteriales;Chitinophagaceae;Ferruginibacter;
OTU_459	0	0	0	0	0		0	0	0	0.0198295		0.0407747	0.0480077	0	0	0		0.0160979	0.0489956	0	0	0	0		0	0	0	0	0.157658		0	0	0.00754034	0.0121418		0.193638	0.203666	97.4	Bacteria;Bacteroidetes;Sphingobacteriia;Sphingobacteriales;Chitinophagaceae;Ferruginibacter;
OTU_222	0	0	0	0	0		0	0	0	0		0.0407747	0	0	0	0.0283086		0.0160979	0.0163319	0	0	0.0309406	0		0	0	0	0.140292	0.202703		0.0246124	0	0.022621	0.0121418		0	0	93.4	Bacteria;Bacteroidetes;Sphingobacteriia;Sphingobacteriales;Chitinophagaceae;Filimonas;
OTU_522	0	0	0	0	0		0	0	0	0.0198295		0	0	0.0102249	0	0		0	0	0	0	0	0		0	0	0	0	0		0	0	0	0		0	0	98.8	Bacteria;Bacteroidetes;Sphingobacteriia;Sphingobacteriales;Chitinophagaceae;Hydrotalea;
OTU_146	0.787402	0.730847	0.346021	0.425532	0.179856		0	0	0	0.0198295		0.0815494	0.240038	0	0	0.0141543		0	0	0	0	0	0		0	0.287356	0	0.0841751	0.045045		0.0984494	0	0.0527824	0.0364254		0.33195	0	98.2178	Bacteria;Bacteroidetes;Sphingobacteriia;Sphingobacteriales;Chitinophagaceae;Sediminibacterium;
OTU_36	2.47469	0.554435	0.346021	1.41844	0.719424		2.05033	0.705882	1.79704	0.416419		1.06014	0.816131	0.95092	2.99539	1.04742		0.515132	0.816593	1.47783	0	0.0618812	0.24975		1.16959	0.862069	1.17647	1.2486	1.93694		1.94438	2.02312	0.769115	0.631374		2.46196	1.222	99.8	Bacteria;Bacteroidetes;Sphingobacteriia;Sphingobacteriales;Chitinophagaceae;Sediminibacterium;
OTU_210	0	0	0	0	0		0	0	0	0		0.0203874	0	0	0	0.0141543		0.177077	0.130655	0.492611	0	0	0.04995		0	0	0	0	0		0.123062	0	0.196049	0.0728509		0	0	96.2302	Bacteria;Bacteroidetes;Sphingobacteriia;Sphingobacteriales;Chitinophagaceae;uncultured;
OTU_285	0	0.0504032	0	0.567376	0.539568		0	0	0	0.0594884		0.0815494	0.0480077	0.102249	0	0.0566171		0	0.0163319	0	0	0.0309406	0		0	0	0	0	0		0.0984494	0	0.0301614	0		0.11065	0	92.2	Bacteria;Bacteroidetes;Sphingobacteriia;Sphingobacteriales;Chitinophagaceae;uncultured;
OTU_373	0	0	0	0	0.179856		0	0.235294	0	0.0991473		0	0	0	0	0		0	0	0	0	0	0		0	0	0	0	0		0	0	0	0		0	0	86.2	Bacteria;Bacteroidetes;Sphingobacteriia;Sphingobacteriales;Chitinophagaceae;uncultured;
OTU_45	0	0.226815	0	0.283688	0		0.0931966	0.235294	0.211416	0.614713		0.856269	0.672108	2.71984	0.230415	0.353857		0.0804894	0.17965	0	0	0.185644	0.0999001		0	0	0	0	0		0	0	0	0		0	0	95.8416	Bacteria;Bacteroidetes;Sphingobacteriia;Sphingobacteriales;Chitinophagaceae;uncultured;
OTU_610	0	0	0	0	0		0	0	0	0		0	0	0	0	0		0.0160979	0.0653275	0	0	0	0		0	0	0	0.0140292	0		0	0	0.00754034	0		0	0	90.2	Bacteria;Bacteroidetes;Sphingobacteriia;Sphingobacteriales;Chitinophagaceae;uncultured;
OTU_261	0	0	0	0	0		0.27959	0.470588	0.105708	0.0396589		0.0203874	0	0.0204499	0	0.113234		0.0160979	0	0	0	0	0		0	0	0	0.0140292	0.0225225		0	0	0.00754034	0		0.2213	0	88.6	Bacteria;Bacteroidetes;Sphingobacteriia;Sphingobacteriales;env.OPS 17;
OTU_393	0	0	0	0	0		0	0	0	0		0	0	0	0	0		0.0643915	0.0326637	0	0	0	0		0	0	0	0	0.0225225		0	0	0	0		0	0	88.2704	Bacteria;Bacteroidetes;Sphingobacteriia;Sphingobacteriales;env.OPS 17;
OTU_484	0	0	0	0	0		0	0	0	0		0	0	0	0	0		0	0	0	0	0	0		0	0	0	0	0		0	0	0.022621	0		0	0	93.4132	Bacteria;Bacteroidetes;Sphingobacteriia;Sphingobacteriales;env.OPS 17;
OTU_69	0	0	1.7301	0	0		0.372787	0.235294	0	0.118977		0.0407747	0	0.0204499	0	0.09908		0.0482936	0.114323	0	0	0	0		0	0	0.147059	0.266554	0.743243		0.83682	0	0.263912	0.388538		0.0276625	0.203666	96.2151	Bacteria;Bacteroidetes;Sphingobacteriia;Sphingobacteriales;env.OPS 17;
OTU_89	0.787402	1.23488	1.7301	0	1.25899		0	0	0.422833	0.277613		0.101937	0.192031	0	0.230415	0.254777		0.0643915	0.212314	0	0	0.0309406	0.24975		4.09357	1.14943	0.882353	0.434905	0.18018		0.0492247	1.15607	0.158347	0.109276		0.055325	0	97.8044	Bacteria;Bacteroidetes;Sphingobacteriia;Sphingobacteriales;env.OPS 17;
OTU_226	0	0.0756048	0	0	0		0	0	0.105708	0		0	0	0	0	0.0141543		0.418545	0.26131	0	0.226757	0	0		0	0	0	0	0		0	0	0	0		0	0	99	Bacteria;Bacteroidetes;Sphingobacteriia;Sphingobacteriales;KD1-131;
OTU_569	0	0	0.346021	0	0		0.0931966	0	0.211416	0.138806		0	0	0	0	0		0	0.0163319	0	0	0	0		0	0	0	0	0.045045		0.0492247	0	0.0150807	0.0121418		0	0	100	Bacteria;Bacteroidetes;Sphingobacteriia;Sphingobacteriales;KD3-93;
OTU_260	0	0	0	0	0.179856		0	0	0	0.0991473		0.101937	0.0960154	0.0613497	0	0.09908		0.0482936	0.0326637	0	0	0.0309406	0.04995		0	0	0	0	0		0	0	0.00754034	0		0	0	99.2	Bacteria;Bacteroidetes;Sphingobacteriia;Sphingobacteriales;LiUU-11-161;
OTU_113	0.112486	0.100806	0	0	0.719424		0	0.470588	0	0.118977		0.0611621	0.528084	0	0.460829	0.155697		0.112685	0.277642	0	0	0.0618812	0.04995		0	0	0.147059	0.112233	0.135135		0.0492247	0	0.00754034	0.0242836		0.11065	0	97.006	Bacteria;Bacteroidetes;Sphingobacteriia;Sphingobacteriales;NS11-12 marine group;
OTU_130	0.112486	0.0756048	0	0	0		0.186393	0	0	0.0594884		0.142712	0	0	0	0.0849257		0.128783	0.0653275	0	0	0	0		0	0.287356	0	0.140292	0.0900901		0.0738371	0	0.045242	0.0121418		0.0829876	0	91.4343	Bacteria;Bacteroidetes;Sphingobacteriia;Sphingobacteriales;NS11-12 marine group;
OTU_143	0	0	0	0	0		0	0	0	0.0594884		0.0203874	0.0480077	0.245399	0.230415	0.0283086		0	0.0163319	0	0.226757	0	0.14985		0.584795	0	0	0	0		0	0	0	0		0	0	91.2176	Bacteria;Bacteroidetes;Sphingobacteriia;Sphingobacteriales;NS11-12 marine group;
OTU_144	0	0	0	0.141844	0		0	0.470588	0.105708	0.0396589		0.244648	0.336054	0.0817996	0.230415	0.113234		0.0643915	0.0979912	0	0	0.0309406	0.04995		0	0	0	0	0		0	0	0	0		0.0276625	0	91.6335	Bacteria;Bacteroidetes;Sphingobacteriia;Sphingobacteriales;NS11-12 marine group;
OTU_299	0	0	0	0	0		0.0931966	0	0	0		0	0	0.0102249	0	0.0141543		0.0482936	0.0489956	0	0	0	0		0	0	0	0.0280584	0		0.0984494	0	0.0377017	0.0242836		0	0	89.2216	Bacteria;Bacteroidetes;Sphingobacteriia;Sphingobacteriales;NS11-12 marine group;
OTU_301	0	0.428427	0	0.283688	0		0	0	0	0.0198295		0.0815494	0.0480077	0	0.230415	0.169851		0.0965873	0.0326637	0	0	0	0		0	0	0	0	0.045045		0.0492247	0	0.120645	0.0607091		0.0276625	0	89.6208	Bacteria;Bacteroidetes;Sphingobacteriia;Sphingobacteriales;NS11-12 marine group;
OTU_513	0	0	0	0	0		0	0	0	0		0.0407747	0.144023	0	0	0		0.0160979	0.0163319	0	0	0	0		0	0	0	0	0		0.0246124	0	0.00754034	0		0	0	93.014	Bacteria;Bacteroidetes;Sphingobacteriia;Sphingobacteriales;NS11-12 marine group;
OTU_67	0.224972	1.31048	0.346021	0.425532	0.179856		0.186393	0.235294	0	0.138806		0.142712	0.240038	0.0204499	0.230415	0.184006		0.0804894	0.228646	0	0	0.0309406	0		4.09357	0.574713	0	0.112233	0.112613		0.221511	0.578035	0.21867	0.109276		1.52144	0.407332	93.8247	Bacteria;Bacteroidetes;Sphingobacteriia;Sphingobacteriales;NS11-12 marine group;
OTU_385	0	0	0	0	0		0	0	0	0.0198295		0	0	0	0	0		0	0	0	0	0	0		0	0	0	0	0		0	0.289017	0.022621	0.0485673		0	0	92	Bacteria;Bacteroidetes;Sphingobacteriia;Sphingobacteriales;PHOS-HE51;
OTU_650	0	0	0	0	0		0	0	0	0		0	0	0	0	0		0.0804894	0	0	0	0	0		0	0	0	0	0		0	0	0	0		0	0	89.662	Bacteria;Bacteroidetes;Sphingobacteriia;Sphingobacteriales;S15A-MN91;
OTU_43	0	0.831653	0	1.13475	1.61871		0.27959	0.235294	0.528541	2.59766		0.265036	0.960154	2.59714	0.691244	0.736023		0.241468	0.587947	0	0	0.464109	4.8951		0	0	1.02941	0.448934	0.135135		0.196899	0	0.143266	0.0242836		0.968188	0.407332	92.2	Bacteria;Bacteroidetes;Sphingobacteriia;Sphingobacteriales;Saprospiraceae;Candidatus Aquirestis;
OTU_243	0	0	0	0	0		0	0	0	0.0396589		0.163099	0.0480077	0	0	0.0424628		0	0.0163319	0	0	0.433168	0.04995		0	0	0	0	0		0	0	0	0		0	0	99.8	Bacteria;Bacteroidetes;Sphingobacteriia;Sphingobacteriales;Saprospiraceae;Haliscomenobacter;
OTU_221	0	0	0	0	0		0	0	0	0.0396589		0.142712	0	0.0204499	0	0.155697		0	0.114323	0	0	0.0928218	0.0999001		0	0	0	0	0		0	0	0	0		0	0	93.2271	Bacteria;Bacteroidetes;Sphingobacteriia;Sphingobacteriales;Saprospiraceae;uncultured;
OTU_233	0	0	0	0	0.179856		0	0	0	0.118977		0.0407747	0.0480077	0.0511247	0.230415	0.0141543		0	0	0	0	0	0		0	0	0	0	0		0	0	0	0		0	0	91.4172	Bacteria;Bacteroidetes;Sphingobacteriia;Sphingobacteriales;Saprospiraceae;uncultured;
OTU_273	0	0	0	0	0.179856		0	0	0	0.198295		0	0	0.0102249	0	0.0141543		0.0160979	0.0489956	0	0	0	0		0	0	0.294118	0.0701459	0.045045		0.0246124	0	0.0150807	0.0121418		0	0	91.4172	Bacteria;Bacteroidetes;Sphingobacteriia;Sphingobacteriales;Saprospiraceae;uncultured;
OTU_147	0	0	0	0	0		0	0	0	0		0	0	0.316973	0.460829	0		0	0	0	0	0	0.14985		0	0	0	0	0		0	0	0	0		0.138313	0	99.6008	Bacteria;Bacteroidetes;Sphingobacteriia;Sphingobacteriales;Sphingobacteriaceae;
OTU_84	0.674916	0.277218	0	0	1.25899		0.27959	0.470588	0.211416	0.297442		0.0815494	0.144023	0	0.230415	0.268931		0.22537	0.146987	0.492611	0	0	0		0.584795	0.862069	0	0.126263	0.202703		0.319961	0	0.045242	0.0849927		0.248963	0	96.2	Bacteria;Bacteroidetes;Sphingobacteriia;Sphingobacteriales;Sphingobacteriaceae;
OTU_174	1.01237	0	0	0	1.25899		0.186393	0	0	0.0991473		0.0203874	0.0480077	0	0	0.0707714		0.0965873	0.0816593	0	0	0	0		0	0	0	0	0.045045		0.196899	0	0.256372	0.0849927		0.276625	0.610998	98	Bacteria;Bacteroidetes;Sphingobacteriia;Sphingobacteriales;Sphingobacteriaceae;Pedobacter;
OTU_219	0	0	0	0	0		0	0	0	0		0	0	0	0	0		0	0	0	0	0	0		0	0	0	0.0841751	0		0	0	0	0		0	0	93.4524	Bacteria;Bacteroidetes;Sphingobacteriia;Sphingobacteriales;Sphingobacteriaceae;Solitalea;
OTU_433	0	0	0	0	0		0	0	0	0.0991473		0.0203874	0	0	0.230415	0.0141543		0	0	0	0	0	0		0	0	0	0	0.0225225		0	0	0.00754034	0.0121418		0	0	94.2	Bacteria;Bacteroidetes;Sphingobacteriia;Sphingobacteriales;Sphingobacteriaceae;Solitalea;
OTU_376	0	0	0	0.141844	0		0	0	0	0.0793179		0.0203874	0	0	0	0.0566171		0.0160979	0.0653275	0	0	0	0		0	0	0	0	0		0	0	0	0		0	0	88.6228	Bacteria;Bacteroidetes;Sphingobacteriia;Sphingobacteriales;ST-12K33;
OTU_489	0	0	0	0	0		0	0	0	0		0	0	0	0	0		0.643915	0.0163319	0	0	0	0		0	0	0	0	0		0	0	0.00754034	0		0	0	94.4112	Bacteria;Bacteroidetes;Sphingobacteriia;Sphingobacteriales;ST-12K33;
OTU_176	0	0.428427	0	0	0.359712		0.186393	0.235294	0.317125	0.0991473		0.0203874	0	0	1.6129	0.580326		1.5132	1.45354	0	0	0	0		0	0	0	0	0.045045		0	0	0.00754034	0		0.0829876	0	97.2112	Bacteria;Bacteroidetes;Sphingobacteriia;Sphingobacteriales;WCHB1-69;
OTU_224	0	0	0	0	0		0	0	0	0		0	0	0	0	0		0.788796	0.0163319	0	0	0	0		0	0	0	0	0		0	0	0	0		0	0	92.8	Bacteria;Bacteroidetes;Sphingobacteriia;Sphingobacteriales;WCHB1-69;
OTU_35	0	0	0	0	0		0	0	0	0.0198295		0	0	0	0	0.0566171		1.73857	6.74506	0.492611	0.453515	0	0		0	0	0	0	0		0	0	0	0		0.055325	0	94.2231	Bacteria;Bacteroidetes;Sphingobacteriia;Sphingobacteriales;WCHB1-69;
OTU_435	0	0.0252016	0	0	0		0.186393	0	0	0		0	0	0	0	0		0	0	0	0	0	0		0	0	0	0	0		0	0	0	0		0	0	97.4	Bacteria;Bacteroidetes;Sphingobacteriia;Sphingobacteriales;WCHB1-69;
OTU_512	0	0.0252016	0	0	0		0.0931966	0	0	0		0	0	0	0	0		0.0804894	0.0653275	0	0	0	0		0	0	0	0	0		0	0	0	0		0	0	92.4	Bacteria;Bacteroidetes;Sphingobacteriia;Sphingobacteriales;WCHB1-69;
OTU_463	0	0	0	0	0		0	0.235294	0	0		0	0	0	0.230415	0.0707714		0.112685	0.0326637	0	0	0	0		0	0	0	0	0		0	0	0	0		0	0	92.8	Bacteria;Bacteroidetes;Sphingobacteriia;Sphingobacteriales;Z4MB62;
OTU_281	0	0	0	0	0		0	0	0	0		0	0.0480077	0.0204499	0	0.0566171		0.499034	0.146987	0	0	0	0		0	0	0	0	0.0225225		0	0	0	0		0	0	97.8	Bacteria;Bacteroidetes;vadinHA17;
OTU_661	0.112486	0	0	0	0		0.0931966	0	0	0		0	0	0.0715746	0	0.0141543		0.0482936	0.0163319	0	0	0	0		0	0	0	0	0		0	0	0	0		0	0	97.4	Bacteria;Bacteroidetes;vadinHA17;
OTU_239	0	0	0	0	0		0	0	0.105708	0.0396589		0	0	0	0	0		0.0160979	0.163319	0	0	0	0		0	0	0	0	0		0	0	0	0		0	0	88.6454	Bacteria;Bacteroidetes;VC2.1 Bac22;
OTU_502	0	0.126008	0	0	0		0	0	0	0.178465		0	0	0	0	0.0141543		0.257566	0.277642	0	0	0	0		0	0	0	0	0		0	0	0.0301614	0		0.055325	0	99	Bacteria;Bacteroidetes;WCHB1-32;
OTU_439	0	0	0	0	0.359712		0	0	0	0		0	0	0.0102249	0	0		0	0	0	0	0	0		0	0	0	0	0		0	0	0	0		0	0	89.2644	Bacteria;Candidate division BRC1;
OTU_469	0	0	0	0	0		0	0	0	0.0198295		0	0	0	0	0.0141543		0.0643915	0.0489956	0	0	0	0		0	0	0	0	0		0	0	0	0		0.055325	0	89.4632	Bacteria;Candidate division BRC1;
OTU_555	0	0	0	0	0		0	0.941176	0	0		0	0	0.0102249	0.460829	0.0849257		0.0160979	0	0	0	0	0		0	0	0	0	0.0225225		0	0	0.022621	0.0121418		0	0	92.6295	Bacteria;Candidate division BRC1;
OTU_214	0	0	0	0	0		0	0	0	0		0	0	0	0	0		0.499034	0.0489956	0	0	0	0		0	0	0	0	0		0	0	0	0		0.055325	0	95.2542	Bacteria;Candidate division OD1;
OTU_265	0.112486	0	0	0	0		0	0	0	0		0	0	0	0	0		0.22537	0.0163319	0	0	0	0		0	0	0	0	0		0	0	0	0		0	0	91.2752	Bacteria;Candidate division OD1;
OTU_268	0	0	0	0	0		0	0	0	0		0	0	0	0	0		0.595621	0.424628	0	0	0	0		0	0	0	0	0		0	0	0	0		0.055325	0	96.2712	Bacteria;Candidate division OD1;
OTU_447	0	0	0	0	0		0	0	0	0		0	0	0	0	0		0.0643915	0.0163319	0	0	0	0		0	0	0	0	0.0225225		0	0	0	0		0	0	90.2357	Bacteria;Candidate division OD1;
OTU_563	0	0	0	0	0		0	0	0	0		0	0	0	0	0		0.177077	0	0	0	0	0		0	0	0	0	0		0	0	0	0		0	0	90.604	Bacteria;Candidate division OD1;
OTU_394	0	0.0252016	0	0	0		0.0931966	0	0	0		0.0203874	0	0	0.230415	0.0141543		0.354153	0	0	0	0	0		0	0	0	0	0		0.0492247	0	0.00754034	0		0	0	97.6	Bacteria;Candidate division OP3;
OTU_398	0	0	0	0	0		0	0	0	0		0	0	0	0	0		0.144881	0	0	0	0	0		0	0	0	0	0		0	0	0	0		0	0	98.6028	Bacteria;Candidate division OP3;
OTU_410	0	0	0	0	0		0	0	0	0		0	0	0	0	0		0.209272	0	0	0	0	0		0	0	0	0	0		0	0	0	0		0	0	97.2	Bacteria;Candidate division OP3;
OTU_170	0.112486	0.0756048	0	0	0		0	0	0	0		0	0	0	0.230415	0.0424628		1.4971	0.898252	0	1.13379	0	0		0	0	0	0	0		0	0	0.0150807	0		0.0276625	0	96.2	Bacteria;Candidate division SR1;
OTU_511	0	0.0756048	0	0.141844	0		0	0	0	0		0.0203874	0	0.0102249	0	0.0424628		0.177077	0.0489956	0.492611	0	0	0		0	0	0	0	0		0	0	0	0		0	0	87.4502	Bacteria;Candidate division SR1;
OTU_630	0	0	0	0	0		0	0	0	0		0	0	0	0	0		0.160979	0	0	0	0	0		0	0	0	0	0		0	0	0	0		0	0	89.703	Bacteria;Candidate division SR1;
OTU_383	0	0	0	0	0		0.0931966	0	0	0.0198295		0	0	0.0102249	0	0.0141543		0	0	0	0	0	0		0	0	0	0	0		0	0	0	0		0	0.203666	91.6335	Bacteria;Candidate division TM7;
OTU_475	0	0	0	0	0		0	0	0	0		0	0	0	0	0		0.0321958	0.0163319	0	0	0	0		0	0	0	0	0		0	0	0	0		0	0	89.6	Bacteria;Chlamydiae;Chlamydiae;Chlamydiales;cvE6;
OTU_635	0	0	0	0	0		0	0	0	0		0	0	0	0	0		0	0	0	0	0	0		0	0	0	0.0841751	0		0	0	0	0		0	0	97.2	Bacteria;Chlamydiae;Chlamydiae;Chlamydiales;Simkaniaceae;Candidatus Rhabdochlamydia;
OTU_196	0	0	0	0	0		0	0	0	0		0	0	0	0	0.0141543		0.22537	0.0653275	0	0	0	0		0	0	0	0	0		0	0	0	0		0	0	81.4229	Bacteria;Chlamydiae;Chlamydiae;Chlamydiales;WA-aaa01f12;
OTU_72	0	0	0	0	0		0	0.941176	0	0.0793179		0	0	0	0	1.88252		0.0482936	0.865589	1.97044	0	0	0		0	0	0	0	0		0	0	0	0		0	0.203666	96.6	Bacteria;Chlorobi;Chlorobia;Chlorobiales;Chlorobiaceae;
OTU_21	0	0	0	0	0		0.0931966	2.58824	0.211416	0.0198295		0	0	0	0.460829	5.67587		10.4314	2.53144	19.2118	0	0	0		0	0.574713	0	0	0		0	0	0	0		0.359613	0	100	Bacteria;Chlorobi;Chlorobia;Chlorobiales;Chlorobiaceae;Chlorobium;
OTU_474	0	0	0	0	0		0	0	0.422833	0		0	0	0	0.230415	5.61925		0.0482936	0.816593	0.985222	0	0	0		0	1.43678	0	0	0		0	0	0	0		0	0	97.4104	Bacteria;Chlorobi;Chlorobia;Chlorobiales;Chlorobiaceae;Chlorobium;
OTU_304	0	0	0	0	0.179856		0	0	0	0.0594884		0	0	0	0	0		0	0	0	0	0	0		0	0	0	0	0		0.0738371	0	0.0678631	0		0	0	99.4	Bacteria;Chlorobi;Chlorobia;Chlorobiales;OPB56;
OTU_519	0	0	0	0	0		0	0	0	0		0	0	0	0	0.0849257		0	0	0	0	0	0		0	0	0	0	0		0	0	0	0		0	0	93.2271	Bacteria;Chlorobi;Chlorobia;Chlorobiales;OPB56;
OTU_586	0	0	0	0	0		0.27959	0	0	0.198295		0	0	0	0	0.0141543		0.0160979	0.0489956	0	0	0	0		0	0.287356	0	0.126263	0.045045		0.0984494	0	0.0603227	0.0242836		0.0276625	0	96.008	Bacteria;Chlorobi;Chlorobia;Chlorobiales;OPB56;
OTU_188	0	0	0	0	0		0	0	0	0		0	0	0	0	0		0.466838	0	0	0	0	0		0	0	0	0	0		0	0	0	0		0	0	96.008	Bacteria;Chlorobi;Chlorobia;Chlorobiales;SJA-28;
OTU_540	0	0	0	0	0		0	0	0	0		0	0	0	0	0		0.0482936	0.0326637	0	0	0	0		0	0	0	0	0		0	0	0	0		0	0	96.2151	Bacteria;Chlorobi;Chlorobia;Chlorobiales;SJA-28;
OTU_573	0	0	0	0	0		0.372787	0	0	0		0	0	0	0	0		0	0	0	0	0	0		0	0	0	0	0		0	0	0	0		0	0	93.4	Bacteria;Chlorobi;Ignavibacteria;Ignavibacteriales;
OTU_578	0	0	0	0	0		0.186393	0	0	0		0	0	0.0613497	0	0		0	0	0	0	0	0		0	0	0	0	0		0	0	0	0		0	0	93.0279	Bacteria;Chlorobi;Ignavibacteria;Ignavibacteriales;Ignavibacteriaceae;Ignavibacterium;
OTU_182	0	0	0	0	0		0.0931966	0	0	0		0	0	0	0	0.0283086		0	0	0	0	0	0		0	0	0	0	0		0.123062	0	0.0377017	0.0607091		0	0	98.2072	Bacteria;Chloroflexi;Anaerolineae;Anaerolineales;Anaerolineaceae;uncultured;
OTU_542	0	0	0	0	0		0	0	0	0		0	0	0	0.230415	0.0707714		0.0643915	0.0163319	0	0	0	0		0	0	0	0	0		0	0	0	0		0.0276625	0	93.4263	Bacteria;Chloroflexi;Anaerolineae;Anaerolineales;Anaerolineaceae;uncultured;
OTU_545	0	0	0	0	0		0	0	0	0		0	0	0	0.460829	0		0	0	0	0	0	0		0	0	0	0	0		0	0	0	0		0	0	93.4	Bacteria;Chloroflexi;Anaerolineae;Anaerolineales;Anaerolineaceae;uncultured;
OTU_320	0	0	0	0	0.179856		0.0931966	0	0	0		0	0	0	0	0.0424628		0	0	0	0	0	0		0	0	0	0	0		0	0	0	0		0	0	91.8164	Bacteria;Chloroflexi;Caldilineae;Caldilineales;Caldilineaceae;uncultured;
OTU_413	0	0	0	0	0		0.0931966	0	0	0.0198295		0	0	0	0	0.0566171		0.0482936	0	0	0	0	0		0	0	0	0.0140292	0		0	0	0	0		0	0	94.4334	Bacteria;Chloroflexi;Caldilineae;Caldilineales;Caldilineaceae;uncultured;
OTU_199	0.224972	0	0	0	0		0.83877	0	0	0		0	0	0	0	0		0.804894	0.0489956	0	0	0	0		0	0	0	0	0		0.0246124	0	0	0		0.359613	0	91.6501	Bacteria;Chloroflexi;Dehalococcoidia;GIF9;
OTU_309	0	0	0	0	0		0	0	0	0		0	0	0	0	0.0566171		0	0	0	0	0	0		0	0	0	0	0		0	0	0	0		0	0	89.6208	Bacteria;Chloroflexi;SL56 marine group;
OTU_4	0	0	0	0.283688	0.899281		8.01491	2.11765	6.02537	3.74777		4.01631	2.35238	0.0102249	10.8295	3.77919		0.321958	1.06157	4.4335	0.680272	0	0		0.584795	0.574713	2.35294	1.20651	1.46396		12.9953	7.22543	3.26497	6.14376		2.13001	1.62933	92.016	Bacteria;Chloroflexi;SL56 marine group;
OTU_205	0	0	0	0	0		0	0	0	0		0	0	0	0	0		0.965873	0	0	0	0	0		0	0	0	0	0		0	0	0	0		0	0	95.2096	Bacteria;Chloroflexi;uncultured;
OTU_279	0	0	0	0	0.179856		0	0	0.105708	0		0	0	0	0	0		0.499034	0.0489956	0	0	0	0		0	0	0	0	0		0	0	0.00754034	0		0	0	92.016	Bacteria;Chloroflexi;uncultured;
OTU_361	0	0	0	0	0		0	0	0.105708	0.0198295		0	0	0.0204499	0	0		0.128783	0.163319	0	0	0	0		0	0	0	0	0		0	0	0	0.0121418		0	0	93.6128	Bacteria;Cyanobacteria;Cyanobacteria;SubsectionI;FamilyI;Snowella;
OTU_271	0	0	0	0	0		0	0	0	0		0	0	0	0	0		0	0	0	0	0	0		0	0	0	0	0		0	0	0.0603227	0		0	0	95.4092	Bacteria;Cyanobacteria;Cyanobacteria;SubsectionI;FamilyI;Synechococcus;
OTU_289	0	0	0	0.425532	0.899281		0.186393	3.29412	3.48837	3.0934		2.01835	5.85694	5.0409	2.53456	0.452937		0.788796	4.19729	2.46305	0.453515	1.51609	17.5325		0.584795	0	0	0.0140292	0		0.344573	0.578035	0.65601	1.03205		10.5118	1.222	98.8095	Bacteria;Cyanobacteria;Cyanobacteria;SubsectionI;FamilyI;Synechococcus;
OTU_66	0	0	1.03806	0.425532	1.97842		1.86393	5.17647	13.0021	11.4416		1.2844	1.39222	2.96524	1.38249	0.127389		0.83709	4.0503	1.97044	1.13379	0.433168	3.5964		0.584795	0	0	0	0.045045		0.295348	0.289017	0.256372	0.546382		0.33195	0	99.6016	Bacteria;Cyanobacteria;Cyanobacteria;SubsectionI;FamilyI;Synechococcus;
OTU_7	0	0	0	0	0.539568		0.465983	9.88235	18.6047	18.3621		0.122324	0.0480077	7.48466	0	0.0566171		0.643915	4.16463	0.985222	0	0	15.3846		0.584795	0	0	0.0140292	0.0225225		0.959882	0.578035	1.03303	1.29917		5.47718	0.407332	98.4	Bacteria;Cyanobacteria;Cyanobacteria;SubsectionI;FamilyI;Synechococcus;
OTU_28	0	0	0	0	0		0.27959	1.64706	1.16279	1.74499		1.36595	0	0	0.460829	0.410474		0.0643915	0.0979912	0.492611	0	0.0309406	0		0	0.862069	0	0	0.0675676		1.74748	2.31214	1.04811	1.0442		0.165975	0	100	Bacteria;Cyanobacteria;Cyanobacteria;SubsectionIII;FamilyI;Planktothrix;
OTU_98	0	0	0	0	0		0.0931966	0.470588	0	0.0991473		0.101937	0	0.112474	0.230415	0		0.933677	0.326637	0	0	0	0		0	0	0	0	0.0225225		0	0	0.00754034	0.0971345		0	0	99.8	Bacteria;Cyanobacteria;Cyanobacteria;SubsectionIV;FamilyI;
OTU_606	0	0	0	0	0.539568		0	0.235294	0.634249	0.317271		0	0	0.0306748	0	0.0141543		0.0482936	0	0	0	0	0		0	0	0	0	0		0	0	0	0		0	0	84.8	Bacteria;Cyanobacteria;Melainabacteria;Caenarcaniphilales;
OTU_206	0	0	0	0	0		0	0	0	0		0	0	0	0	0		0.933677	0	0	0	0	0		0	0	0	0	0		0	0	0	0		0.0276625	0	90.2584	Bacteria;Cyanobacteria;Melainabacteria;Gastranaerophilales;
OTU_623	0	0	0	0	0		0	0	0	0		0	0	0	0	0		0.0321958	0.0489956	0	0	0	0		0	0	0	0	0		0	0	0.00754034	0		0	0	91.6335	Bacteria;Firmicutes;Clostridia;Clostridiales;Ruminococcaceae;uncultured;
OTU_655	0	0	0	0	0		0	0	0	0.0198295		0	0.0480077	0	0	0		0	0.130655	0	0	0	0.04995		0	0	0	0	0.0225225		0	0	0	0.0242836		0.055325	0	86.0835	Bacteria;Firmicutes;Erysipelotrichia;Erysipelotrichales;Erysipelotrichaceae;uncultured;
OTU_644	0	0.0252016	0	0	0		0	0	0	0		0	0	0	0	0		0.177077	0.130655	0	0	0	0		0	0	0	0	0		0	0	0	0		0	0	97.6238	Bacteria;Firmicutes;Negativicutes;Selenomonadales;Veillonellaceae;uncultured;
OTU_500	0	0	0	0	0		0	0.235294	0.105708	0		0	0	0	0	0		0.241468	0.0489956	0	0	0	0		0	0	0	0	0		0	0	0	0		0	0	89.8204	Bacteria;Lentisphaerae;Lentisphaeria;Victivallales;Victivallaceae;Victivallis;
OTU_343	0	0	0	0	0		0	0	0	0		0	0	0	0	0		0.0804894	0.114323	0	0	0	0		0	0	0	0	0		0	0	0	0		0	0	88.247	Bacteria;Lentisphaerae;Oligosphaeria;Oligosphaerales;
OTU_592	0	0	0	0	0		0	0	0	0		0	0	0	0	0		0.0321958	0	0	0	0	0		0	0	0	0	0		0	0	0	0		0	0	97.6096	Bacteria;Lentisphaerae;Oligosphaeria;Oligosphaerales;
OTU_359	0	0	0	0	0		0	0	0	0		0	0	0	0	0		0.112685	0	0	0	0	0		0	0	0	0	0		0	0	0	0		0.0276625	0	99.8004	Bacteria;Lentisphaerae;RFP12 gut group;
OTU_386	0	0	0	0	0		0	0	0	0		0	0	0	0	0		0.321958	0	0	0	0	0		0	0	0	0	0		0	0	0	0		0	0	92	Bacteria;Lentisphaerae;WCHB1-41;
OTU_585	0	0	0	0	0		0	0	0	0		0	0	0	0	0		0.0643915	0	0	0	0	0		0	0	0	0	0		0	0	0	0		0	0	91	Bacteria;Lentisphaerae;WCHB1-41;
OTU_344	0	0	0	0	0		0	0	0	0		0	0	0	0	0.0424628		0	0	0	0	0	0		0	0	0	0	0		0	0	0	0		0	0	91.0537	Bacteria;NPL-UPA2;
OTU_462	0	0	0	0	0		0	0	0	0		0	0	0.0306748	0	0		0	0	0	0	0	0		0	0	0	0	0		0	0	0	0		0	0	92.3529	Bacteria;NPL-UPA2;
OTU_520	0	0	0	0	0		0	0	0	0		0	0	0.0204499	0	0.0141543		0.354153	0	0	0	0	0		0	0	0	0	0.0225225		0	0	0	0.0121418		0.055325	0	89.6825	Bacteria;NPL-UPA2;
OTU_501	0	0	0	0	0		0	0	0	0		0.122324	0.0480077	0	0.230415	0.0283086		0	0	0	0	0	0		0	0	0	0	0		0	0	0	0		0	0	98.4127	Bacteria;Planctomycetes;OM190;
OTU_379	0	0	0	0	0		0.186393	0	0	0		0	0	0.0102249	0	0		0	0	0	0	0	0		0	0	0	0	0		0.0984494	0	0	0		0	0	90.081	Bacteria;Planctomycetes;Phycisphaerae;CCM11a;
OTU_444	0	0	0	0	0		0	0	0	0		0	0	0	0	0		0.257566	0	0	0	0	0		0	0	0	0	0		0	0	0	0		0	0	93.8247	Bacteria;Planctomycetes;Phycisphaerae;MSBL9;
OTU_13	0	0	0	0	0.359712		3.35508	2.58824	1.05708	3.68828		0.0407747	0.0480077	0.0102249	0	0.778485		0.193175	0.0163319	0	0	0	0		0	0	10	4.75589	1.44144		3.34728	2.31214	2.39783	2.2948		0.138313	0.814664	100	Bacteria;Planctomycetes;Phycisphaerae;Phycisphaerales;Phycisphaeraceae;CL500-3;
OTU_131	0	0	0	0.141844	0		0	0	0.211416	0.297442		0.163099	0.144023	0.0102249	0	0.09908		0.0160979	0	0	0	0	0		0	0	0	0	0		0	0	0	0.0121418		0	0	90.4192	Bacteria;Planctomycetes;Phycisphaerae;Phycisphaerales;Phycisphaeraceae;CL500-3;
OTU_156	0	0	0	0	0		0.55918	0.941176	0.211416	0.495737		0.0203874	0	0	0	0.0707714		0.144881	0.130655	0	0	0	0		0	0	0	0.0140292	0.157658		1.15678	0.578035	1.22154	0.607091		0.0829876	0.203666	87.8243	Bacteria;Planctomycetes;Phycisphaerae;Phycisphaerales;Phycisphaeraceae;CL500-3;
OTU_209	0	0	0	0	0		0.372787	0	0.105708	0.0594884		0.978593	0.576092	0.705521	0.230415	0.311394		0	0.0979912	0	0	0.0618812	0		0	0	0	0	0		0.0246124	0.289017	0	0.0121418		0	0	94.2346	Bacteria;Planctomycetes;Phycisphaerae;Phycisphaerales;Phycisphaeraceae;CL500-3;
OTU_26	0	0	0	0.567376	0		0.83877	0	0.422833	0.654372		0.835882	1.68027	0.0613497	0.691244	0.368011		0.160979	0.130655	0	0	0	0		0	0	0	0	0		2.9781	3.17919	3.03122	1.93055		0	0.407332	87.6494	Bacteria;Planctomycetes;Phycisphaerae;Phycisphaerales;Phycisphaeraceae;CL500-3;
OTU_6	0	0	0	0	0		7.73532	3.52941	1.58562	4.14436		0.101937	0	0	0.230415	1.10403		0.563426	0.114323	0	0	0	0		0	0	0	0.0140292	0.45045		4.7748	5.49133	6.76369	6.87227		0.0829876	1.83299	90.239	Bacteria;Planctomycetes;Phycisphaerae;Phycisphaerales;Phycisphaeraceae;CL500-3;
OTU_405	0	0	0	0	0		0	0	0	0		0	0	0	0	0		0.193175	0	0	0	0	0		0	0	0	0	0		0	0	0	0		0	0	89.4212	Bacteria;Planctomycetes;Phycisphaerae;S15A-MN16;
OTU_605	0	0	0	0	0		0.27959	0	0	0		0	0	0	0	0		0.0321958	0	0	0	0	0		0	0	0	0	0		0	0	0	0		0	0	88.8223	Bacteria;Planctomycetes;Phycisphaerae;S15A-MN16;
OTU_244	0	0	0	0	0.899281		0	0	0	0		0	0	0	0	0		0	0	0	0	0	0		0	0	0	0	0		0	0	0	0		0	0	89.0547	Bacteria;Planctomycetes;Phycisphaerae;WD2101 soil group;
OTU_446	0	0	0	0	0		0	0	0	0		0	0	0.0511247	0	0		0	0	0	0	0	0		0	0	0	0	0		0	0	0	0		0	0	93.6128	Bacteria;Planctomycetes;Phycisphaerae;WD2101 soil group;
OTU_639	0	0	0	0	0		0	0	0	0		0	0	0.0204499	0	0		0	0	0	0	0	0		0	0	0	0	0		0	0	0	0		0	0	94.8	Bacteria;Planctomycetes;Phycisphaerae;WD2101 soil group;
OTU_168	0	0	0	0	0		0	0	0	0.0198295		0	0	0.0204499	0	0.212314		0.547328	0.0326637	0	0	0	0		0	0	0	0	0		0	0	0	0		0.0276625	0	94.6108	Bacteria;Planctomycetes;Planctomycetacia;Planctomycetales;Planctomycetaceae;Candidatus Anammoximicrobium;
OTU_506	0	0	0	0	0.359712		0	0	0	0		0	0	0.0204499	0	0.0283086		0	0	0	0	0	0		0	0	0	0.0140292	0		0	0	0	0		0	0	100	Bacteria;Planctomycetes;Planctomycetacia;Planctomycetales;Planctomycetaceae;Candidatus Anammoximicrobium;
OTU_286	0	0	0	0.283688	0.899281		0	0.235294	0	0.118977		0	0	0	0	0.0141543		0	0	0	0	0.0618812	0		0	0	0	0	0		0	0	0	0		0	0	97.6	Bacteria;Planctomycetes;Planctomycetacia;Planctomycetales;Planctomycetaceae;Pirellula;
OTU_310	0	0	0	0	0		0	0	0	0		0	0	0.0511247	0	0		0	0	0	0	0	0		0	0	0	0	0		0	0	0	0		0	0	99.2	Bacteria;Planctomycetes;Planctomycetacia;Planctomycetales;Planctomycetaceae;Pirellula;
OTU_79	0	0	0	0.141844	0.719424		1.21156	0.941176	0.422833	0.535396		0.163099	0	0.593047	0	0.0283086		0.0160979	0.0326637	0	0	0	0		0	0	0.294118	0.0280584	0.0225225		0.196899	0.289017	0.278993	0.0971345		0	0.203666	97.2056	Bacteria;Planctomycetes;Planctomycetacia;Planctomycetales;Planctomycetaceae;Pirellula;
OTU_470	0	0	0	0	0		0	0	0	0		0	0	0	0	0		0	0	0	0	0	0		0	0	0	0	0		0	0	0.045242	0.0485673		0	0	95.0397	Bacteria;Planctomycetes;Planctomycetacia;Planctomycetales;Planctomycetaceae;Planctomyces;
OTU_476	0	0	0	0	0		0	0	0	0		0	0	0.0306748	0	0		0.0321958	0	0	0	0	0		0	0	0	0	0		0	0	0	0		0	0	99.4	Bacteria;Planctomycetes;Planctomycetacia;Planctomycetales;Planctomycetaceae;Planctomyces;
OTU_73	0	0	0	0	0		0.83877	0	0	0.198295		0.101937	0.384061	0.0306748	0.691244	0.155697		0	0.0326637	0	0	0	0		0	0	0	0.0140292	0.045045		1.37829	2.89017	1.41758	0.339971		0	0	99	Bacteria;Planctomycetes;Planctomycetacia;Planctomycetales;Planctomycetaceae;Planctomyces;
OTU_347	0	0	0	0	0		0	0	0	0		0	0	0.0511247	0	0		0	0	0	0	0	0		0	0	0	0	0		0	0	0	0		0	0	92.2	Bacteria;Planctomycetes;Planctomycetacia;Planctomycetales;Planctomycetaceae;Rhodopirellula;
OTU_178	0	0	0	0	0		0.465983	0	0	0.158636		0	0	0.0204499	0	0.0141543		0	0	0	0	0	0		0	0	0	0	0		0.123062	0	0.0980244	0.0849927		0	0	97	Bacteria;Planctomycetes;Planctomycetacia;Planctomycetales;Planctomycetaceae;Schlesneria;
OTU_360	0	0	0	0	0		0	0.235294	0	0.0793179		0.0407747	0	0.0817996	0	0.0707714		0.0321958	0	0	0	0	0		0	0	0	0	0		0	0	0.00754034	0.0121418		0.0276625	0.203666	98.2072	Bacteria;Planctomycetes;Planctomycetacia;Planctomycetales;Planctomycetaceae;Schlesneria;
OTU_372	0	0	0	0	0		0.27959	0	0	0.237954		0	0	0	0	0		0	0	0	0	0	0		0	0	0	0	0		0.0738371	0	0.0150807	0.0242836		0	0	97.8044	Bacteria;Planctomycetes;Planctomycetacia;Planctomycetales;Planctomycetaceae;Schlesneria;
OTU_104	0	0	0	0.141844	0		0.83877	0	0.317125	0.297442		0.30581	0.0480077	0.0817996	0	0.212314		0.0321958	0	0	0	0	0.3996		0	0	0.147059	0.0420875	0.0225225		0.639921	0.578035	0.716332	0.607091		0	0.203666	95.4	Bacteria;Planctomycetes;Planctomycetacia;Planctomycetales;Planctomycetaceae;uncultured;
OTU_115	0	0	0	0.425532	0.179856		0.186393	0	0.211416	0.118977		0.163099	0.144023	0.572597	0.230415	0.0707714		0.112685	0.114323	0	0	0	0.549451		0	0	0	0	0.0675676		0.0738371	0	0.0527824	0.0728509		0.193638	0.203666	96.4	Bacteria;Planctomycetes;Planctomycetacia;Planctomycetales;Planctomycetaceae;uncultured;
OTU_153	0	0	0	0	0		0.55918	0	0.105708	0.0793179		0.0815494	0	0.0204499	0	0.0566171		0.128783	0.0816593	0.985222	0	0	0.599401		0	0	0	0	0.0225225		0	0	0.0377017	0.0485673		0.0276625	0	99.002	Bacteria;Planctomycetes;Planctomycetacia;Planctomycetales;Planctomycetaceae;uncultured;
OTU_181	0	0	0	0	0		0.186393	0	0	0.218124		0.265036	0.192031	0	0	0.141543		0	0	0	0	0	0		0	0	0	0	0		0.196899	0	0.21867	0.206411		0	0	87.234	Bacteria;Planctomycetes;Planctomycetacia;Planctomycetales;Planctomycetaceae;uncultured;
OTU_24	0	0	12.1107	3.5461	0.539568		0.931966	2.11765	1.2685	1.66568		0.122324	0	0.715746	0.230415	0.636943		0.160979	0.0163319	0	0.226757	0	0.04995		0	0.287356	5.29412	4.68575	1.28378		1.27984	2.02312	1.64379	0.594949		2.07469	1.83299	95.0495	Bacteria;Planctomycetes;Planctomycetacia;Planctomycetales;Planctomycetaceae;uncultured;
OTU_27	0	0	0	0	0.179856		0.745573	0.235294	0	0.178465		0.244648	0.0480077	0.276074	0	1.47205		0.0482936	0.0163319	0	0	0	0		0	0	0	0.0701459	2.0045		1.5998	1.44509	2.45815	1.54201		0	0.203666	88.7352	Bacteria;Planctomycetes;Planctomycetacia;Planctomycetales;Planctomycetaceae;uncultured;
OTU_57	0	0	0.346021	0.141844	0.179856		0.745573	0.235294	0.317125	0.35693		0.591233	2.25636	0.572597	0.460829	0.877565		0.0643915	0	0	0	0	0		0	0	0.294118	0.182379	0.0900901		0.221511	0.289017	0.196049	0.0364254		1.27248	0.407332	86.9903	Bacteria;Planctomycetes;Planctomycetacia;Planctomycetales;Planctomycetaceae;uncultured;
OTU_645	0	0	0	0	0		0	0	0	0		0	0.0960154	0	0	0		0	0	0	0	0	0		0	0	0	0	0		0.0246124	0	0	0		0	0	97.4	Bacteria;Planctomycetes;Planctomycetacia;Planctomycetales;Planctomycetaceae;uncultured;
OTU_81	0	0	0	0	0.179856		0.83877	0.235294	0.105708	0.436248		0.122324	0.480077	0.705521	0	0.226469		0.0965873	0.0163319	0	0	0	0.14985		0	0	0.147059	0.0140292	0.382883		0.0738371	0	0.263912	0.218553		0.248963	0.203666	87.3391	Bacteria;Planctomycetes;Planctomycetacia;Planctomycetales;Planctomycetaceae;uncultured;
OTU_291	0	0	0	0	0		0.0931966	0	0	0		0	0	0	0	0.0849257		0	0	0	0	0	0		0	0	0	0	0		0	0	0	0		0	0	94.0358	Bacteria;Proteobacteria;
OTU_34	0	0	0	0	0.359712		0.372787	0.235294	0.317125	0.138806		0.672783	0.480077	0.122699	0.230415	0.608634		0.354153	0.947248	0.492611	0.226757	0.123762	0.0999001		0	0	0	0.0841751	2.16216		0.83682	1.15607	0.640929	2.42836		1.74274	1.01833	100	Bacteria;Proteobacteria;
OTU_401	0	0	0	0	0.899281		0	0	0	0.0198295		0	0	0	0	0		0	0.0489956	0	0	0.0928218	0		0	0	0	0	0		0	0	0	0		0	0	95.2	Bacteria;Proteobacteria;Alphaproteobacteria;Caulobacterales;Caulobacteraceae;Asticcacaulis;
OTU_149	0	0.176411	0	0	0.179856		0	0	0.105708	0.198295		0.0611621	0	0.265849	0	0.0141543		0	0	0	0	0.340347	0.2997		0	0	0	0.0140292	0.0225225		0	0	0.0150807	0.0121418		0	0	100	Bacteria;Proteobacteria;Alphaproteobacteria;Caulobacterales;Caulobacteraceae;Brevundimonas;
OTU_448	0	0.15121	0	0.141844	0.179856		0	0	0	0.0396589		0.0203874	0	0.0511247	0.230415	0		0	0	0	0	0	0		0	0	0	0	0		0	0.289017	0	0.0121418		0	0	98.8	Bacteria;Proteobacteria;Alphaproteobacteria;Caulobacterales;Caulobacteraceae;Caulobacter;
OTU_370	0.112486	0	0	0	0		0.186393	0	0	0.0594884		0.101937	0	0.0102249	0	0.0424628		0	0.0163319	0	0	0.0309406	0		0	0	0	0	0		0.0492247	0	0.00754034	0.0121418		0	0	99.6	Bacteria;Proteobacteria;Alphaproteobacteria;Caulobacterales;Caulobacteraceae;Phenylobacterium;
OTU_349	0	0.0252016	0	0	0		0	0	0	0		0.0203874	0	0.0204499	0	0		0	0.0163319	0	0	0	0		0	0	0	0	0		0	0	0.0301614	0		0	0	92.016	Bacteria;Proteobacteria;Alphaproteobacteria;Caulobacterales;Hyphomonadaceae;Hirschia;
OTU_204	0	0	0	0	0		0.0931966	0	0.317125	0.257783		0.203874	0.240038	0.0306748	0	0.09908		0.0160979	0.0489956	0	0	0	0		0	0	0	0	0		0	0	0	0		0	0	98.8	Bacteria;Proteobacteria;Alphaproteobacteria;Caulobacterales;Hyphomonadaceae;Hyphomonas;
OTU_464	0	0	0	0	0		0	0	0	0		0	0	0	0	0		0	0	0	0	0	0		0	0	0	0	0		0	0	0.0150807	0		0	0	84.9057	Bacteria;Proteobacteria;Alphaproteobacteria;DB1-14;
OTU_288	0	0	0	0	0		0	0	0	0		0.0203874	0	0	0	0.0141543		0	0.0326637	0	0	0	0.04995		0	0	0	0	0		0.0246124	0	0	0.0364254		0.0276625	0	95.4092	Bacteria;Proteobacteria;Alphaproteobacteria;Rhizobiales;
OTU_538	0	0	0	0	0		0	0	0	0		0	0	0	0	0		0	0	0	0	0	0		0	0	0	0	0		0.0492247	0	0.00754034	0		0	0	97.2112	Bacteria;Proteobacteria;Alphaproteobacteria;Rhizobiales;
OTU_543	0	0	0	0	0		0	0	0	0		0.0407747	0	0.0102249	0	0.0424628		0	0	0	0	0	0.0999001		0	0	0	0	0		0	0	0	0		0.0276625	0	99.8	Bacteria;Proteobacteria;Alphaproteobacteria;Rhizobiales;A0839;
OTU_481	0	0	0	0	0		0	0	0	0		0	0.0480077	0	0	0		0	0	0	0	0	0		0	0	0	0	0		0	0	0	0.0242836		0.055325	0	99.2	Bacteria;Proteobacteria;Alphaproteobacteria;Rhizobiales;Beijerinckiaceae;Methylorosula;
OTU_327	0	0	0	0	0		0	0	0	0		0	0	0	0	0.0141543		0	0	0	0	0	0		0	0	0	0	0		0.0492247	0	0.00754034	0		0	0	99	Bacteria;Proteobacteria;Alphaproteobacteria;Rhizobiales;Rhizobiales Incertae Sedis;Rhizomicrobium;
OTU_121	0.56243	0.806452	0	1.13475	0.539568		0.0931966	0.470588	0.317125	0.257783		0.0203874	0.144023	0.173824	0	0.0849257		0.0321958	0.0653275	0.492611	0	0.0928218	0.599401		0.584795	0.862069	0.294118	0.210438	0.112613		0.147674	0	0.120645	0.0607091		0.77455	0.203666	99	Bacteria;Proteobacteria;Alphaproteobacteria;Rhodobacterales;Rhodobacteraceae;
OTU_257	0	0	0	0.141844	0		0	0	0	0		0.0407747	0.0480077	0.286299	0	0.0141543		0	0	0	0	0	0		0	0	0	0	0		0	0	0.0150807	0		0	0	98.8	Bacteria;Proteobacteria;Alphaproteobacteria;Rhodobacterales;Rhodobacteraceae;
OTU_510	0	0	0	0	0		0	0	0	0		0	0	0.0511247	0	0		0	0	0	0	0	0		0	0	0	0	0		0.0246124	0	0.00754034	0.0242836		0	0	93.2406	Bacteria;Proteobacteria;Alphaproteobacteria;Rhodospirillales;Acetobacteraceae;
OTU_264	0	0	0	0	0		0	0	0	0.0198295		0.0407747	0.0960154	0.224949	0	0.0283086		0	0	0	0	0	0.1998		0	0	0	0	0		0	0	0	0		0.055325	0	95.6	Bacteria;Proteobacteria;Alphaproteobacteria;Rhodospirillales;Acetobacteraceae;Rhodovarius;
OTU_293	0	0	0	0	0		0	0	0.105708	0.0198295		0.101937	0	0	0	0		0.0321958	0.0163319	0	0	0	0.0999001		0	0	0	0	0.045045		0.0246124	0	0.0377017	0.0121418		0	0	99.4	Bacteria;Proteobacteria;Alphaproteobacteria;Rhodospirillales;Acetobacteraceae;Roseomonas;
OTU_190	0	0	0	0	0		0	0	0	0.0198295		0	0	0	0	0.0424628		0	0	0	0	0	0		0	0	0	0	0.0225225		0.0984494	0	0.0754034	0.0485673		0	0	95.2096	Bacteria;Proteobacteria;Alphaproteobacteria;Rhodospirillales;Acetobacteraceae;uncultured;
OTU_461	0	0	0	0	0		0	0	0	0		0	0	0	0	0.0424628		0	0	0	0	0	0		0	0	0	0	0		0	0	0	0		0	0	95.2	Bacteria;Proteobacteria;Alphaproteobacteria;Rhodospirillales;Acetobacteraceae;uncultured;
OTU_212	0	0	0	0	0.179856		0	0	0	0		0	0	0	0	0.09908		0.0160979	0.0163319	0	0	0	0		0	0	0	0	0		0	0	0	0		0	0	100	Bacteria;Proteobacteria;Alphaproteobacteria;Rhodospirillales;Rhodospirillaceae;Magnetospirillum;
OTU_315	0	0	0	0	0		0	0	0	0		0.0203874	0	0.102249	0	0		0	0.0163319	0	0	0	0		0	0	0	0	0		0	0	0	0		0	0	84.6614	Bacteria;Proteobacteria;Alphaproteobacteria;Rhodospirillales;Rhodospirillaceae;Roseospirillum;
OTU_429	0	0	0	0	0		0	0	0	0		0	0	0.132924	0	0		0	0.0653275	0	0	0	0		0	0	0	0	0		0	0	0.00754034	0		0.11065	0	98.8024	Bacteria;Proteobacteria;Alphaproteobacteria;Rickettsiales;AKIW1012;
OTU_129	3.37458	0.856855	0	0	0.179856		0.55918	0	0.105708	0.138806		0.0611621	0	0.102249	0	0.0141543		0.0160979	0	0	0	0	0		0	0	0.147059	0.210438	0.225225		0.689146	0	0.113105	0.121418		0.0829876	0.203666	81.9253	Bacteria;Proteobacteria;Alphaproteobacteria;Rickettsiales;mitochondria;
OTU_229	0	0	0	0	0		0	0	0	0.0396589		0	0	0.0511247	0	0.0141543		0	0	0	0	0	0		0	0	0	0	0.0225225		0.0246124	0	0	0		0	0	82.505	Bacteria;Proteobacteria;Alphaproteobacteria;Rickettsiales;mitochondria;
OTU_651	0	0	0	0	0		0	0	0	0.0198295		0.0407747	0	0	0	0.0283086		0	0	0	0	0	0		0	0	0	0	0		0.123062	0	0.0377017	0.0121418		0	0	81.6568	Bacteria;Proteobacteria;Alphaproteobacteria;Rickettsiales;mitochondria;
OTU_125	0	0	0	0	0.359712		0	0	0	0.0396589		0.142712	0.0960154	0.102249	0	0.0283086		0.0321958	0.0163319	0	0.226757	0.0309406	0.0999001		0	0	0.147059	0.0140292	0.045045		0.246124	0	0.0377017	0.0121418		0.0829876	0	93.2271	Bacteria;Proteobacteria;Alphaproteobacteria;Rickettsiales;Rickettsiaceae;Rickettsia;
OTU_287	0	0	0	0	0		0	0	0	0		0.0407747	0	0.0102249	0	0		0.0160979	0.0163319	0	0	0	0.04995		0	0	0	0.0280584	0		0	0	0	0		0.165975	0	100	Bacteria;Proteobacteria;Alphaproteobacteria;Rickettsiales;Rickettsiaceae;Rickettsia;
OTU_622	0.449944	0.226815	0	0	0		0.186393	0	0	0		0	0	0.0613497	0	0		0.0160979	0	0	0	0	0.04995		0	0	0.147059	0	0.045045		0.0492247	0	0.0150807	0.0121418		0.055325	0	96.008	Bacteria;Proteobacteria;Alphaproteobacteria;Rickettsiales;Rickettsiaceae;Rickettsia;
OTU_133	0	0	0	0	0		0	0	0	0.0198295		0.0407747	0.0480077	0	0	0.0141543		0.0643915	0.130655	0	0.907029	2.16584	0		0	0	0	0	0		0.123062	0	0.0377017	0		0	0	87.1542	Bacteria;Proteobacteria;Alphaproteobacteria;Rickettsiales;Rickettsiaceae;uncultured;
OTU_387	0	0	0	0	0		0	0	0	0.0198295		0	0	0	0	0		0	0	0	0	0.0309406	0		0	0	0	0	0		0.0246124	0	0.0301614	0		0.055325	0	89.6208	Bacteria;Proteobacteria;Alphaproteobacteria;Rickettsiales;Rickettsiales Incertae Sedis;Candidatus Captivus;
OTU_457	0	0.0252016	0	0	0		0	0	0	0		0.0407747	0	0	0	0		0	0	0	0	0	0		0	0	0	0.0420875	0		0.0246124	0	0.00754034	0.0485673		0	0.203666	88.8446	Bacteria;Proteobacteria;Alphaproteobacteria;Rickettsiales;Rickettsiales Incertae Sedis;Candidatus Captivus;
OTU_649	0	0.0252016	0	0	0		0	0	0	0.0198295		0.0407747	0.0960154	0	0	0.0141543		0	0	0	0	0	0		0	0	0	0	0		0	0	0	0		0	0	88.6228	Bacteria;Proteobacteria;Alphaproteobacteria;Rickettsiales;Rickettsiales Incertae Sedis;Candidatus Captivus;
OTU_657	0	0.0252016	0	0.141844	0		0	0	0	0.0198295		0.0203874	0.0480077	0.0204499	0	0.0141543		0	0	0	0	0.0309406	0		0	0	0	0	0.0225225		0.0492247	0	0.0527824	0.0242836		0	0	88	Bacteria;Proteobacteria;Alphaproteobacteria;Rickettsiales;Rickettsiales Incertae Sedis;Candidatus Captivus;
OTU_276	0	0	0	0	0		0	0	0	0		0.101937	0	0.0408998	0	0.0141543		0	0.0326637	0	0	0.0309406	0		0	0	0	0	0		0.0738371	0	0.022621	0.0121418		0	0	94.8515	Bacteria;Proteobacteria;Alphaproteobacteria;Rickettsiales;Rickettsiales Incertae Sedis;Candidatus Lariskella;
OTU_202	0	0	0	0	0		0	0	0	0.0198295		0.0203874	0.0480077	0.0204499	0.921659	0		0.0643915	0.277642	0	0	0.0309406	0.04995		0	0	0	0	0.157658		0.0738371	0	0.022621	0.279262		0.55325	0	99.4	Bacteria;Proteobacteria;Alphaproteobacteria;SAR11 clade;LD12 freshwater group;
OTU_163	0.112486	0.604839	0	0	0.179856		0	0	0	0.0594884		0.122324	0.144023	0.327198	0.230415	0.0707714		0.0160979	0.228646	0	0	0	0.0999001		0	0.574713	0	0.0420875	0.135135		0.0492247	0	0.0150807	0.0121418		0.2213	0	99.6	Bacteria;Proteobacteria;Alphaproteobacteria;Sphingomonadales;Sphingomonadaceae;
OTU_351	0	0	0	0	0		0	0	0	0.0594884		0	0.288046	0	0.230415	0		0	0	0	0	0	0		0	0	0	0	0		0	0	0	0		0	0	99.4	Bacteria;Proteobacteria;Alphaproteobacteria;Sphingomonadales;Sphingomonadaceae;
OTU_440	0	0.0504032	0	0	0		0	0	0	0.0198295		0.0203874	0	0.0613497	0	0.0141543		0.0160979	0.0326637	0	0	0	0		0	0	0	0	0		0	0	0	0		0	0	99.2	Bacteria;Proteobacteria;Alphaproteobacteria;Sphingomonadales;Sphingomonadaceae;Novosphingobium;
OTU_406	0	0.0252016	0	0	0		0	0	0	0.0198295		0	0	0.132924	0	0		0	0	0	0	0.0309406	0		0	0	0	0	0		0	0	0	0.0121418		0.0276625	0	95.6	Bacteria;Proteobacteria;Alphaproteobacteria;Sphingomonadales;Sphingomonadaceae;Zymomonas;
OTU_256	0	0.352823	0	0	0.179856		0	0	0	0		0.0203874	0.192031	0.449898	0.230415	0.0849257		0	0	0	0	0.0309406	0.1998		0	0	0	0.0420875	0		0.0246124	0	0	0		0.55325	0.814664	98.4064	Bacteria;Proteobacteria;Betaproteobacteria;
OTU_612	0	0	0	0	0		0	0	0	0.0198295		0	0	0	0	0		0	0	0	0	0	0		0	0	0	0	0		0	0	0	0.0121418		0	0	95	Bacteria;Proteobacteria;Betaproteobacteria;
OTU_106	0	0.100806	0	0.567376	0.179856		0.372787	0	0.105708	0.0793179		0.0815494	0.912146	0.153374	0	0.19816		0.0321958	0.0816593	0	0	0	0.04995		1.16959	0	0	0.0701459	0.315315		0.196899	0.289017	0.120645	0.242836		0.193638	0.814664	100	Bacteria;Proteobacteria;Betaproteobacteria;Burkholderiales;Alcaligenaceae;
OTU_58	0	0	0	0	0		0	0	0.211416	0.198295		0.489297	1.10418	0.143149	0.230415	0.467091		0.0643915	0.293974	0	0	0.247525	0		0	0	0	0	0		0.0246124	0	0.0301614	0.0121418		0.193638	0	97.4	Bacteria;Proteobacteria;Betaproteobacteria;Burkholderiales;Alcaligenaceae;MWH-UniP1 aquatic group;
OTU_292	0	0	0	0	0		0	0	0	0.0198295		0	0.192031	0	0	0.0283086		0	0	0	0	0	0.04995		0	0	0	0	0		0	0	0	0		0	0	96.2076	Bacteria;Proteobacteria;Betaproteobacteria;Burkholderiales;Burkholderiaceae;
OTU_80	0	0	0	0.141844	0		0	0	0	0.0198295		0.101937	0.192031	1.97342	0	0.368011		0.0160979	0.0653275	0	0	0.247525	0.14985		0.584795	0	0	0	0		0	0	0	0		0.0829876	0	94.8104	Bacteria;Proteobacteria;Betaproteobacteria;Burkholderiales;Burkholderiaceae;
OTU_565	0	0	0	0	0		0	0	0.105708	0.0198295		0.0611621	0.0480077	0.132924	0.460829	0.0283086		0	0.0163319	0	0	0.154703	0.04995		0	0	0	0	0		0	0	0	0		0	0	95.6175	Bacteria;Proteobacteria;Betaproteobacteria;Burkholderiales;Burkholderiaceae;Lautropia;
OTU_110	3.26209	0.277218	0	1.41844	0.719424		0.652377	0.705882	0.845666	0.337101		1.71254	3.79261	3.50716	0.460829	1.30219		0.611719	0.70227	0	0	0.340347	1.44855		1.16959	2.58621	0.294118	0.280584	0.810811		0.295348	0.289017	0.128186	0.619233		0.719225	0.203666	99.2	Bacteria;Proteobacteria;Betaproteobacteria;Burkholderiales;Burkholderiaceae;Polynucleobacter;
OTU_20	0.224972	0	0	0.283688	0.539568		0	0.235294	0.634249	0		0.0611621	0.192031	0.0920245	0.230415	0.268931		2.2537	3.25004	0.492611	1.5873	0.0309406	3.64635		0	0	0	0.0140292	0.36036		0.0246124	0.578035	0.339315	1.00777		3.15353	0.814664	98.2	Bacteria;Proteobacteria;Betaproteobacteria;Burkholderiales;Burkholderiaceae;Polynucleobacter;
OTU_437	0	0	0	0	0		0	0	0	0		0	0	0.0511247	0	0		0	0	0	0	0	0		0	0	0	0	0		0	0	0	0		0	0	96.4143	Bacteria;Proteobacteria;Betaproteobacteria;Burkholderiales;Burkholderiaceae;Polynucleobacter;
OTU_85	0.112486	0	0	0.70922	0		0	0.235294	0	0.0793179		0.0407747	0.240038	0.746421	0.230415	0.0849257		0.0321958	0.0653275	0	0	0.216584	0.949051		0	0	0	0.0140292	0		0.0246124	0	0.0754034	0.145702		0.138313	0	100	Bacteria;Proteobacteria;Betaproteobacteria;Burkholderiales;Burkholderiaceae;Polynucleobacter;
OTU_126	0	0.226815	0	0.141844	0.359712		0	0	0	0.118977		0.0407747	0.240038	0.511247	0	0.0707714		0.0321958	0	0	0	0.0309406	0.04995		0.584795	0.287356	0.294118	0.0701459	0.0225225		0.147674	0.289017	0.0980244	0.0849927		0.11065	0	98.2	Bacteria;Proteobacteria;Betaproteobacteria;Burkholderiales;Comamonadaceae;
OTU_173	3.48706	1.5877	4.49827	1.2766	9.35252		0.652377	6.11765	2.11416	1.24926		1.34557	3.31253	1.57464	2.99539	3.22718		2.15712	3.42969	1.97044	0.907029	0.154703	0.999001		2.92398	0.862069	0.441176	0.631313	1.30631		0.83682	1.44509	0.505203	0.874211		0.4426	0.203666	99	Bacteria;Proteobacteria;Betaproteobacteria;Burkholderiales;Comamonadaceae;
OTU_195	0	0	0	0	0		0	0.235294	0.105708	0		0	0	0	0	0.39632		0.0160979	0.0653275	0	0	0	0		0	0	0	0	0		0	0	0.00754034	0		0	0	96	Bacteria;Proteobacteria;Betaproteobacteria;Burkholderiales;Comamonadaceae;
OTU_426	0	0	0	0.141844	0		0.27959	0	0.317125	0.158636		0.530071	1.05617	1.25767	0	0.311394		0	0.0653275	0	0	0.123762	0.849151		0.584795	0	0	0	0		0	0	0.105565	0.230695		0	0	97.4052	Bacteria;Proteobacteria;Betaproteobacteria;Burkholderiales;Comamonadaceae;
OTU_55	3.71204	1.5877	1.03806	2.2695	2.69784		0.0931966	0.705882	0.422833	0.535396		2.77268	1.15218	4.02863	0.691244	0.721868		0.804894	1.38821	0	0.226757	1.23762	0.749251		2.33918	0.574713	0.441176	0.35073	0.945946		0.910657	0.578035	0.339315	0.789218		0.580913	0.407332	99	Bacteria;Proteobacteria;Betaproteobacteria;Burkholderiales;Comamonadaceae;
OTU_37	10.4612	7.7621	1.03806	6.38298	3.77698		1.77074	2.82353	2.11416	1.52687		3.83282	5.71291	3.82413	4.37788	2.29299		0.660013	2.48244	1.97044	0.907029	0.52599	3.44655		9.94152	5.45977	1.91176	1.71156	0.675676		2.41201	0.578035	1.08581	2.63477		1.49378	3.66599	99.8	Bacteria;Proteobacteria;Betaproteobacteria;Burkholderiales;Comamonadaceae;Limnohabitans;
OTU_124	0.337458	2.04133	0	0.141844	0.179856		0	0	0	0		1.03976	0	0.0102249	0	0		0.0321958	0.0653275	0	0	0.309406	0		0	0	0	0	0		0	0	0	0		0	0	99.8	Bacteria;Proteobacteria;Betaproteobacteria;Burkholderiales;Comamonadaceae;Malikia;
OTU_187	0.112486	0	0	0	0.179856		0.27959	0	0	0		0	0	0.0102249	0	0.113234		0.0321958	0.0489956	0	0	0	0		0	0	0	0.0280584	0		0.0492247	0	0.0150807	0.0242836		0	0	99.2	Bacteria;Proteobacteria;Betaproteobacteria;Burkholderiales;Comamonadaceae;Paucibacter;
OTU_658	0	0	0	0	0		0.186393	0	0	0.0198295		0.163099	0.0960154	0.112474	0	0.184006		0.0321958	0.0163319	0	0	0	0		0.584795	1.72414	0	0.154321	0.045045		0.270736	0.289017	0.113105	0.26712		0.11065	0	98.8	Bacteria;Proteobacteria;Betaproteobacteria;Burkholderiales;Comamonadaceae;Polaromonas;
OTU_234	0.899888	0.100806	3.11419	0	1.07914		0	0	0	0		0	0	0	4.83871	0.09908		0	0	0	0	0	0		0	0	0	0.0140292	0		0.0492247	0	0.0301614	0		0	0	98.6	Bacteria;Proteobacteria;Betaproteobacteria;Burkholderiales;Comamonadaceae;Simplicispira;
OTU_145	0	0	0	0.141844	0		0	0	0.105708	0.0594884		0.101937	0.240038	0.194274	0	0.0707714		0.0482936	0.0326637	0	0	0.0618812	0.1998		0	0	0	0.0420875	0.18018		0.0492247	0	0.0603227	0.121418		0.165975	0.203666	99.8	Bacteria;Proteobacteria;Betaproteobacteria;Burkholderiales;Oxalobacteraceae;
OTU_412	0.337458	0.126008	0	0	0		0	0	0	0		0	0	0	0	0		0	0	0	0	0	0		0	0	0	0.0561167	0		0.0246124	0	0	0		0	0	100	Bacteria;Proteobacteria;Betaproteobacteria;Burkholderiales;Oxalobacteraceae;Undibacterium;
OTU_25	0	0	0	0.141844	0		0	1.17647	1.37421	0.118977		0	0	0	5.06912	9.34183		0.0160979	0.359301	0	0	0	0		0	0.574713	0	0	0.337838		0.0246124	0	0.0603227	0.0485673		0	0	99.4012	Bacteria;Proteobacteria;Betaproteobacteria;Hydrogenophilales;Hydrogenophilaceae;uncultured;
OTU_632	0	0.0252016	0	0	0		0	0	0	0.237954		0	0	0.0102249	0	0.0141543		0.0321958	0.424628	0	0	0	0		0	0	0	0	0		0	0	0	0		0	0	95.6088	Bacteria;Proteobacteria;Betaproteobacteria;Hydrogenophilales;Hydrogenophilaceae;uncultured;
OTU_15	1.46232	1.83972	3.11419	0.141844	0.539568		0	0.470588	0.739958	0.158636		0.265036	0.0480077	0.0204499	0.230415	0.905874		1.65808	1.81284	2.95567	1.13379	0	0		4.09357	2.29885	0.147059	2.2587	13.6486		0.959882	0	0.294073	0.983487		1.46611	1.83299	99.6	Bacteria;Proteobacteria;Betaproteobacteria;Methylophilales;Methylophilaceae;
OTU_346	0	0	0	0	0		0	0	0	0		0	0	0.0306748	0	0		0	0	0	0	0	0		0	0	0	0	0		0	0	0	0		0	0	96.008	Bacteria;Proteobacteria;Betaproteobacteria;Methylophilales;Methylophilaceae;
OTU_566	0	0	0	0	0		0	0	0	0		0	0	0.0102249	0	0		0	0	0	0	0	0		0	0.574713	0.147059	0.505051	0.045045		0	0	0.0301614	0		0.0276625	0	98.2	Bacteria;Proteobacteria;Betaproteobacteria;Neisseriales;Neisseriaceae;Iodobacter;
OTU_613	0	0	0	0.851064	0		0	0	0	0		0	0	0	0	0.0141543		0	0	0	1.81406	0.0309406	0.599401		0	0	0	0	0		0	0	0	0		0	0	98.8024	Bacteria;Proteobacteria;Betaproteobacteria;Neisseriales;Neisseriaceae;Vogesella;
OTU_165	0	0	0	0	0		0.0931966	0	0	0.0198295		0.0407747	0	0.0102249	0.460829	0.467091		0	0	0	0	0	0		0	0	0	0	0		0	0	0	0.0242836		0	0	99.4	Bacteria;Proteobacteria;Betaproteobacteria;Nitrosomonadales;Gallionellaceae;Sideroxydans;
OTU_218	0	0	0	0	0.359712		0.931966	0	0	0.277613		0	0.0480077	0	0	0.0141543		0	0	0	0	0	0		0	0	0	0	0.0225225		0.147674	0	0.105565	0.0607091		0	0	99.2	Bacteria;Proteobacteria;Betaproteobacteria;Nitrosomonadales;Nitrosomonadaceae;
OTU_56	0	0	0	0	1.97842		0.465983	1.41176	0.739958	0.37676		0.163099	0.0960154	0	0.460829	0.849257		0.30586	0.26131	1.97044	0	0	0		0	0	0	0.0280584	0.405405		0.246124	0.289017	0.369477	0.109276		0.359613	1.222	87.4502	Bacteria;Proteobacteria;Betaproteobacteria;Nitrosomonadales;Nitrosomonadaceae;Candidatus Branchiomonas;
OTU_497	0	0	0	0	0		0	0	0	0		0.0203874	0	0	0	0		0	0.0163319	0	0	0	0		0	0	0	0	0		0.0246124	0	0	0		0	0	93.6128	Bacteria;Proteobacteria;Betaproteobacteria;Nitrosomonadales;Nitrosomonadaceae;uncultured;
OTU_648	0	0	0	0	0		0.0931966	0	0	0		0	0	0	0	0		0	0	0	0	0	0		0	0	0	0	0		0.0738371	0	0	0.0242836		0	0	94.4	Bacteria;Proteobacteria;Betaproteobacteria;Nitrosomonadales;Nitrosomonadaceae;uncultured;
OTU_105	0	0.0756048	0	0	0.359712		0.27959	0	0.528541	0.257783		0	0.192031	0.0204499	0.230415	1.67021		0.22537	0.96358	0	0	0	0.0999001		0	0.574713	0	0.0420875	0.585586		0.0984494	0	0.022621	0.145702		0	0	97.6	Bacteria;Proteobacteria;Betaproteobacteria;Rhodocyclales;Rhodocyclaceae;
OTU_297	0.224972	0.403226	0	0.992908	0.179856		0.0931966	0	0	0		0	0	0.0511247	0	0.0141543		0	0	0	0	0	0		0.584795	0	0	0	0		0	0	0	0		0	0	97.4	Bacteria;Proteobacteria;Betaproteobacteria;Rhodocyclales;Rhodocyclaceae;
OTU_99	0	0	0	0	0.179856		0	0	0.211416	0.0198295		0.0407747	0.576092	0.685072	0.230415	0.184006		0.0160979	0.0979912	0	0	0.0928218	0.14985		0	0	0	0	0		0	0	0	0		0	0	95.8167	Bacteria;Proteobacteria;Betaproteobacteria;Rhodocyclales;Rhodocyclaceae;
OTU_185	0.224972	0.0252016	1.38408	0	0.179856		0	0.470588	0.211416	0.118977		0.0203874	0.0960154	0.0408998	2.07373	1.50035		0.0482936	0.669606	0	0	0	0		1.16959	0	0	0.0280584	0.0225225		0.0246124	0	0.0150807	0		0	0	99.4	Bacteria;Proteobacteria;Betaproteobacteria;Rhodocyclales;Rhodocyclaceae;Candidatus Accumulibacter;
OTU_335	0.449944	0.478831	1.03806	0	0		0	0	0.105708	0		0.0611621	0	0	0	0		0.0643915	0.0326637	0	0	0	0		0	0	0	0.0140292	0		0	0	0	0		0	0	97.6	Bacteria;Proteobacteria;Betaproteobacteria;Rhodocyclales;Rhodocyclaceae;uncultured;
OTU_340	0	0	0	0	0		0	0	0	0.0198295		0.101937	0.0480077	0	0	0.0424628		0.0321958	0	0	0	0	0		0	0	0	0	0		0.0492247	0	0	0		0	0	92.2156	Bacteria;Proteobacteria;Deltaproteobacteria;
OTU_409	0	0.15121	0	0	0.179856		0.0931966	0	0	0		0	0	0.0102249	0	0.0141543		0	0	0	0	0	0		0	0	0.147059	0.0841751	0.0900901		0.0738371	0	0.0150807	0.0121418		0.0276625	0	98	Bacteria;Proteobacteria;Deltaproteobacteria;Bdellovibrionales;Bacteriovoracaceae;Peredibacter;
OTU_294	0	0	0	0	0		0	0	0	0.0198295		0.0203874	0.240038	0.0204499	0	0.141543		0	0	0	0	0	0		0	0	0	0.0841751	0		0.0492247	0	0.022621	0		0.0829876	0	97.6048	Bacteria;Proteobacteria;Deltaproteobacteria;Bdellovibrionales;Bdellovibrionaceae;OM27 clade;
OTU_392	0	0	0	0	0		0	0	0	0		0	0	0.0306748	0	0		0	0	0	0	0	0		0	0	0	0	0		0	0	0	0		0	0	94.4	Bacteria;Proteobacteria;Deltaproteobacteria;Desulfarculales;Desulfarculaceae;uncultured;
OTU_75	0	0	0	0	0		0	0.941176	1.58562	0		0	0	0.0102249	1.84332	1.11819		0.788796	1.51886	0.492611	0	0	0		0	0	0	0	0		0	0	0.00754034	0.0121418		0	0	100	Bacteria;Proteobacteria;Deltaproteobacteria;Desulfobacterales;Desulfobacteraceae;Desulfatirhabdium;
OTU_328	0	0	0	0	0		0	0	0	0		0	0	0.0102249	0.230415	0.240623		0	0.0163319	0	0	0	0		0	0	0	0	0		0	0	0	0		0	0	93.0279	Bacteria;Proteobacteria;Deltaproteobacteria;Desulfobacterales;Desulfobacteraceae;uncultured;
OTU_337	0	0	0	0	0		0	0	0	0		0	0	0	0	0.0707714		0	0	0	0	0	0		0	0	0	0	0		0	0	0	0		0	0	91.8651	Bacteria;Proteobacteria;Deltaproteobacteria;Desulfobacterales;Desulfobacteraceae;uncultured;
OTU_298	0	0	0	0	0		0	0	0	0		0	0	0	0	0.0849257		0.160979	0.0489956	0	0	0	0		0	0	0	0	0		0	0	0	0		0.0276625	0	99.002	Bacteria;Proteobacteria;Deltaproteobacteria;Desulfobacterales;Desulfobulbaceae;uncultured;
OTU_353	0	0	0	0	0		0	0	0	0		0	0	0	0	0.0141543		0.0482936	0.0326637	0	0	0	0		0	0	0	0	0		0	0	0	0		0	0	98.8	Bacteria;Proteobacteria;Deltaproteobacteria;Desulfuromonadales;
OTU_378	0	0.0252016	0	0	0		0	0	0	0.0793179		0	0	0	0.230415	0.212314		0.0804894	0.0653275	0	0	0	0		0	0	0	0	0.0225225		0	0	0	0		0	0	99	Bacteria;Proteobacteria;Deltaproteobacteria;Desulfuromonadales;BVA18;
OTU_365	0	0	0	0	0		0	0	0	0		0.0815494	0	0	0	0.0283086		0	0	0	0	0	0		0	0	0	0	0		0.0246124	0	0.022621	0.0242836		0.055325	0	88.2704	Bacteria;Proteobacteria;Deltaproteobacteria;Desulfuromonadales;GR-WP33-58;
OTU_215	0	0	0	0	0		0	0	0.317125	0.297442		0	0	0	0	0		0	0	0	0	0	0		0	0	0	0	0		0	0	0	0		0	0	85.6574	Bacteria;Proteobacteria;Deltaproteobacteria;Myxococcales;0319-6G20;
OTU_262	0	0	0	0	0		0	0	0	0		0	0.0480077	0.204499	0	0.0283086		0	0	0	0	0	0		0	0	0	0	0		0	0	0	0		0	0	89.243	Bacteria;Proteobacteria;Deltaproteobacteria;Myxococcales;0319-6G20;
OTU_348	0	0	0	0	0		0.0931966	0	0	0.0198295		0	0	0.122699	0	0		0	0	0	0	0	0		0	0	0	0.0140292	0.0225225		0	0.578035	0.0377017	0.0485673		0	0	85.0299	Bacteria;Proteobacteria;Deltaproteobacteria;Myxococcales;0319-6G20;
OTU_355	0	0	0	0	0		0	0	0	0		0	0	0	0	0		0.144881	0.146987	0	0	0	0		0	0	0	0	0		0	0	0	0		0	0	89	Bacteria;Proteobacteria;Deltaproteobacteria;Myxococcales;0319-6G20;
OTU_509	0	0	0	0	0		0	0	0.105708	0		0.0407747	0.0480077	0.0102249	0	0.0566171		0	0.0326637	0	0	0	0		0	0	0	0	0		0	0	0	0		0	0	93.8	Bacteria;Proteobacteria;Deltaproteobacteria;Myxococcales;0319-6G20;
OTU_516	0	0	0	0	0		0	0	0	0		0	0.0480077	0	0	0.0283086		0	0	0	0	0	0		0	0	0	0	0		0	0	0	0		0	0	88.8	Bacteria;Proteobacteria;Deltaproteobacteria;Myxococcales;0319-6G20;
OTU_633	0	0	0	0	0		0	0	0	0		0	0	0	0	0		0.0160979	0.0816593	0	0	0	0		0	0	0	0	0		0	0	0	0		0	0	88.6	Bacteria;Proteobacteria;Deltaproteobacteria;Myxococcales;0319-6G20;
OTU_656	0	0	0	0	0		0	0	0	0		0	0	0	0	0		0	0.359301	0	0	0	0		0	0	0	0	0		0.0246124	0	0	0		0	0	89.4	Bacteria;Proteobacteria;Deltaproteobacteria;Myxococcales;0319-6G20;
OTU_577	0	0.0252016	0	0	0		0	0	0	0		0	0	0.0204499	0	0		0	0	0	0	0	0		0	0	0	0	0		0.0492247	0	0	0		0	0	92.2156	Bacteria;Proteobacteria;Deltaproteobacteria;Myxococcales;uncultured;
OTU_374	0	0	0	0	0		0	0	0	0		0	0	0	0	0		0.386349	0.0816593	0	0	0	0		0	0	0	0	0		0	0	0	0		0	0	96.8	Bacteria;Proteobacteria;Deltaproteobacteria;Syntrophobacterales;Syntrophaceae;Desulfomonile;
OTU_553	0	0	0	0	0		0	0	0	0		0	0	0	0	0.0141543		0.386349	0.17965	0	0	0	0		0	0	0	0	0		0	0	0	0		0	0	99.8004	Bacteria;Proteobacteria;Deltaproteobacteria;Syntrophobacterales;Syntrophaceae;Desulfomonile;
OTU_487	0	0	0	0	0		0.0931966	0	0	0.0198295		0	0	0.0204499	0	0		0.338055	0.0326637	0	0	0	0.04995		0	0	0	0	0		0	0	0	0		0	0	99.2	Bacteria;Proteobacteria;Deltaproteobacteria;Syntrophobacterales;Syntrophaceae;Smithella;
OTU_402	0	0	0	0	0		0	0	0	0		0	0	0	0.230415	0.0424628		0.0482936	0	0	0	0	0		0	0	0	0	0		0	0	0	0		0	0	98.2	Bacteria;Proteobacteria;Deltaproteobacteria;Syntrophobacterales;Syntrophaceae;Syntrophus;
OTU_123	0.224972	4.51109	0.346021	0	0		0	0	0	0		0	0	0	0	0		0	0	0	0	0	0		0	0	0	0	0		0	0	0.00754034	0		0	0	99.8	Bacteria;Proteobacteria;Epsilonproteobacteria;Campylobacterales;Campylobacteraceae;Arcobacter;
OTU_316	0	0.0252016	0	0	0		0	0	0	0		0	0	0	0.230415	0		0.0160979	0	0	0	0	0		0	0	0	0.0140292	0.0675676		0.0738371	0	0.0150807	0		0	0	98.2	Bacteria;Proteobacteria;Epsilonproteobacteria;Campylobacterales;Helicobacteraceae;Sulfurimonas;
OTU_44	0.112486	0.252016	0	12.1986	0.359712		0	0	0	0		0	0.0960154	0.0511247	0	0.0566171		0	0	9.35961	55.3288	6.0953	2.94705		0	0	0	0.0140292	0		0	0	0	0		0	0	100	Bacteria;Proteobacteria;Gammaproteobacteria;Aeromonadales;Aeromonadaceae;Aeromonas;
OTU_71	0	7.30847	0	0	0		0	0	0	0		0	0	0	0	0		0	0	0	0	0	0		0	0	0	0	0		0	0	0	0		0	0	99.6	Bacteria;Proteobacteria;Gammaproteobacteria;Alteromonadales;Shewanellaceae;Shewanella;
OTU_358	0	0	0	0	0		0	0	0	0.0198295		0	0	0	0	0.0141543		0	0.52262	0.492611	0	0	0		0	0	0	0	0		0	0	0	0		0	0	98	Bacteria;Proteobacteria;Gammaproteobacteria;Chromatiales;Chromatiaceae;
OTU_581	0	0	0	0	0		0	0	0	0.0594884		0	0	0	0	0.0283086		0.144881	0.0979912	0	0	0	0		0	0	0	0	0		0	0	0	0		0	0	98.2072	Bacteria;Proteobacteria;Gammaproteobacteria;Chromatiales;Chromatiaceae;
OTU_428	0	0	0	0	0		0	0	0	0		0	0	0	0	0		0	0.163319	0	0.226757	0	0		0	0	0	0	0		0	0	0	0		0	0	95.8	Bacteria;Proteobacteria;Gammaproteobacteria;Chromatiales;Chromatiaceae;Chromatium;
OTU_10	0	0.0504032	0	1.98582	0		0	0	0	0		0.0407747	0	0.0102249	0	0		0	0	1.97044	0.907029	74.2574	0		0	0	0	0	0		0	0	0	0		0	0	99.2016	Bacteria;Proteobacteria;Gammaproteobacteria;Chromatiales;Chromatiaceae;Rheinheimera;
OTU_142	0.224972	0.126008	0.346021	9.21986	0.179856		0.0931966	0	0	0		0	0	0	0	0.0141543		0	0.0326637	9.85222	2.72109	0.154703	0.04995		0	0	0	0	0		0	0	0	0		0	0	99.6	Bacteria;Proteobacteria;Gammaproteobacteria;Chromatiales;Chromatiaceae;Rheinheimera;
OTU_579	0.112486	0.0252016	0	1.2766	0		0	0	0	0		0	0	0	0	0		0	0	0	0	0.0309406	0.0999001		0	0	0	0	0		0	0	0	0		0	0	97.8	Bacteria;Proteobacteria;Gammaproteobacteria;Chromatiales;Chromatiaceae;Rheinheimera;
OTU_532	0	0	0	0	0		0	0	0	0		0	0	0.0204499	0	0		0	0	0	0	0	0		0	0	0	0	0		0	0	0	0		0	0	96.6	Bacteria;Proteobacteria;Gammaproteobacteria;Chromatiales;Halothiobacillaceae;Thiovirga;
OTU_572	0	0	0	0	0		0	0	0	0		0	0	0	0	0		0	0	0	0	0	0		0	0	0	0	0		0	0	0	0		0.193638	0	99.4	Bacteria;Proteobacteria;Gammaproteobacteria;Chromatiales;Halothiobacillaceae;Thiovirga;
OTU_404	0	0	0	0	0		0	0	0	0		0	0	0.0817996	0	0		0	0	0	0	0	0		0	0	0	0.0140292	0		0	0	0	0		0	0	100	Bacteria;Proteobacteria;Gammaproteobacteria;Enterobacteriales;Enterobacteriaceae;
OTU_588	0	0	0	0	0		0	0	0	0		0	0	0	0	0		0	0	0	0	0	0		0	0	0	0	0		0.0738371	0	0.0150807	0		0	0	89.4632	Bacteria;Proteobacteria;Gammaproteobacteria;Legionellales;Coxiellaceae;Coxiella;
OTU_466	0	0	0	0	0		0	0	0	0		0	0	0.0204499	0	0		0	0	0	0	0	0.04995		0	0	0	0	0		0	0	0	0		0	0	96.4	Bacteria;Proteobacteria;Gammaproteobacteria;Legionellales;Legionellaceae;Legionella;
OTU_596	0	0	0	0	0		0	0	0	0		0	0	0	0	0		0	0	0	0	0	0		0	0	0	0	0		0.0492247	0	0	0		0	0	96	Bacteria;Proteobacteria;Gammaproteobacteria;Legionellales;Legionellaceae;Legionella;
OTU_615	0	0	0	0	0		0	0	0	0.0198295		0	0	0	0	0		0.0321958	0.0489956	0	0	0	0		0	0	0	0	0		0	0	0	0		0	0	91.8	Bacteria;Proteobacteria;Gammaproteobacteria;Legionellales;Legionellaceae;Legionella;
OTU_11	1.12486	2.67137	5.53633	0	0.359712		0.0931966	0.941176	0	0.138806		1.14169	0.144023	0	1.15207	1.89667		0.418545	1.45354	0	0.453515	0	0		0	0.862069	0.588235	0.883838	3.87387		2.46124	4.91329	6.52239	5.3424		2.18534	0.814664	96.6	Bacteria;Proteobacteria;Gammaproteobacteria;Methylococcales;
OTU_18	0	0	3.11419	0	9.35252		0	0.470588	0.105708	0.0198295		0.0407747	0.816131	0.0204499	0.230415	3.82166		2.33419	2.71109	4.4335	0	0.0618812	4.24575		0	0.287356	0	1.0101	13.5135		0.196899	3.17919	1.87	2.48907		5.28354	1.01833	95.2	Bacteria;Proteobacteria;Gammaproteobacteria;Methylococcales;
OTU_184	0.112486	0.0504032	0	0	1.07914		0.0931966	0	0	0.0396589		0.101937	0.0480077	0.0204499	0	0.0141543		0	0	0	0	0	0.04995		0	0	0	0.0140292	0.045045		0.0984494	0	0.022621	0.0242836		0	0	97.4	Bacteria;Proteobacteria;Gammaproteobacteria;Methylococcales;
OTU_70	0.337458	0	0.346021	0	0.539568		0	0	0	0.0198295		0.0815494	0	0	1.15207	0.0141543		0	0	0	0	0	0		0	0	0	0	0.225225		1.05833	1.15607	0.399638	0.0849927		0	0.203666	96.4143	Bacteria;Proteobacteria;Gammaproteobacteria;Methylococcales;
OTU_88	0	0	0	0	3.05755		0.0931966	0.705882	0.317125	0.0793179		0.0407747	0.0480077	0	0	0.976645		0.128783	0.277642	0	0	0	0		0	0	0	0.0140292	0.247748		0.172286	0	0.0754034	0.0242836		0	0	97.2	Bacteria;Proteobacteria;Gammaproteobacteria;Methylococcales;
OTU_494	0	0	0	0	0		0	0	0	0		0	0	0	0	0		0	0	0	0	0	0		0	0	0	0	0		0	0	0	0.0242836		0	0	91.1765	Bacteria;Proteobacteria;Gammaproteobacteria;Methylococcales;CABC2E06;
OTU_107	0	0	0	0	0		0	0.470588	1.37421	0.813008		0.0611621	0.0480077	0	0.230415	0.410474		0.128783	0.244978	0	0	0	0		0	0	0	0	0		0.147674	0	0.0150807	0		0	0	96.8	Bacteria;Proteobacteria;Gammaproteobacteria;Methylococcales;Crenotrichaceae;Crenothrix;
OTU_33	0.337458	0	3.46021	0	1.97842		0.372787	0.235294	0	0.0198295		0.224261	0.0480077	0.122699	0.460829	0.184006		0.740502	0.391965	0.492611	0	0.0309406	0		0	0.574713	0.588235	2.23064	11.2162		2.55968	2.89017	0.731413	0.995629		0.6639	0	99.6	Bacteria;Proteobacteria;Gammaproteobacteria;Methylococcales;Methylococcaceae;Methylobacter;
OTU_38	0	0	0	0	0		0	0.235294	0.105708	0		0.0611621	0.0960154	0	0.460829	1.04742		0.30586	0.44096	0.492611	0	0	0.949051		0	0.574713	0	0.0140292	0.112613		0.172286	0.578035	0.407178	0.485673		9.68188	4.07332	96.4072	Bacteria;Proteobacteria;Gammaproteobacteria;Methylococcales;Methylococcaceae;Methylocaldum;
OTU_282	0	0	0	0	0		0	0	0	0		0	0	0	0	0		0	0	0	0	0.154703	0.1998		0	0	0	0	0		0	0	0	0		0	0	96	Bacteria;Proteobacteria;Gammaproteobacteria;Methylococcales;Methylococcaceae;Methylomonas;
OTU_576	0	0	0	0	0		0	0	0	0		0	0	0	0	0		0	0	0	0	0	0		0	0	0	0.0280584	0		0	0	0	0		0	0	95.8	Bacteria;Proteobacteria;Gammaproteobacteria;NKB5;
OTU_122	0	0	0	0	0		0.0931966	0	0	0.0198295		0.0203874	0	0	0	0.0141543		0.0321958	0.0326637	0	0	0	0		0	0	0	0.0280584	0.315315		0.196899	1.15607	0.203589	0.157844		0.0276625	0.203666	98.2036	Bacteria;Proteobacteria;Gammaproteobacteria;Oceanospirillales;Oceanospirillaceae;Pseudospirillum;
OTU_171	0	0	0	0	0		0	0	0	0.0198295		0	0	0	0	0		0	0	0	0	0	0		0	0	0	0	0.18018		0.221511	0	0.135726	0.0485673		0	0	97	Bacteria;Proteobacteria;Gammaproteobacteria;Oceanospirillales;Oceanospirillaceae;Pseudospirillum;
OTU_267	0	0	0	0.567376	0		0	0	0	0		0	0	0	0	0		0	0.0163319	3.44828	13.6054	0.959158	0.14985		0	0	0	0	0		0	0	0.0150807	0		0	0	99.8	Bacteria;Proteobacteria;Gammaproteobacteria;Pseudomonadales;Moraxellaceae;Acinetobacter;
OTU_321	0	0.0756048	0	0.141844	0		0	0	0	0		0	0	0.0102249	0	0.0141543		0	0	0	4.30839	0.0928218	0.24975		0	0	0	0	0		0	0	0	0		0	0	99.4	Bacteria;Proteobacteria;Gammaproteobacteria;Pseudomonadales;Pseudomonadaceae;Pseudomonas;
OTU_554	0	0.0252016	0	0.567376	0		0	0	0	0.0198295		0	0	0.0204499	0	0.0283086		0	0	0.492611	0.453515	0	0.0999001		0	0	0	0.0561167	0		0	0	0.0150807	0		0	0	99.8	Bacteria;Proteobacteria;Gammaproteobacteria;Pseudomonadales;Pseudomonadaceae;Pseudomonas;
OTU_352	0	0	0	0	0		0	0	0	0		0.142712	0.192031	0	0	0.0707714		0	0	0	0	0	0.04995		0	0	0	0	0		0	0	0	0		0	0	94	Bacteria;Proteobacteria;Gammaproteobacteria;Xanthomonadales;uncultured;
OTU_473	0	0	0	0	0		0	0	0	0		0	0	0	0	0		0	0	0	0	0	0		0	0	0	0	0		0	0	0.00754034	0.0242836		0	0	95.6088	Bacteria;Proteobacteria;Gammaproteobacteria;Xanthomonadales;Xanthomonadales Incertae Sedis;
OTU_306	0	0	0	0	0		0	0	0.105708	0.0594884		0	0	0	0.921659	0.155697		0.0160979	0	0.985222	0	0	0		0	0	0	0	0		0	0	0	0		0	0	98.2072	Bacteria;Proteobacteria;Gammaproteobacteria;Xanthomonadales;Xanthomonadales Incertae Sedis;Candidatus Competibacter;
OTU_531	0	0	0	0.141844	0.179856		0	0	0	0		0.0611621	0.0480077	0.0920245	0	0.0283086		0	0	0	0	0.154703	0		0	0	0	0	0		0.0246124	0	0	0		0	0	87.2255	Bacteria;Proteobacteria;TA18;
OTU_341	0	0	0	0	0		0	0	0	0		0	0	0	0	0		0.112685	0.0653275	0	0	0	0		0	0	0	0	0		0	0	0	0		0	0	96.4072	Bacteria;Spirochaetae;Spirochaetes;PBS-18;
OTU_94	0	0	0	0	0		0	0.235294	0	0		0.101937	0.0480077	0.807771	0	0		0.0804894	0.195982	0	0	0.0309406	0.34965		0	0	0	0	0		0	0	0.00754034	0		0.0276625	0	89.2216	Bacteria;Spirochaetae;Spirochaetes;Spirochaetales;Leptospiraceae;Leptospira;
OTU_636	0	0	0	0	0		0	0	0	0		0	0	0	0	0.0141543		0.0160979	0.0163319	0	0	0	0		0	0	0	0	0		0	0	0	0		0	0	98.2036	Bacteria;Spirochaetae;Spirochaetes;Spirochaetales;Spirochaetaceae;Spirochaeta;
OTU_103	0	0	0.346021	0	0		1.30475	0	0	2.2209		0.0611621	0.0480077	0	1.15207	0.382166		0	0	0	0	0	0		0	0	0	0	0		2.16589	1.44509	1.82476	0.582807		0	0.407332	99.6	Bacteria;Verrucomicrobia;OPB35 soil group;
OTU_164	0.112486	0.0252016	0	0	0		0.0931966	0	0	0.0198295		0.0203874	0	0.0511247	0	0.184006		0	0	0	0	0	0		0	0	0	0.0280584	0		0.369185	0.867052	0.241291	0.109276		0	0.203666	98.2	Bacteria;Verrucomicrobia;OPB35 soil group;
OTU_322	0	0	0	0	0.719424		0.0931966	0	0	0		0	0	0.0102249	0.230415	0.0141543		0.0321958	0.0489956	0	0	0	0		0	0	0	0	0		0	0	0	0		0	0	96.4143	Bacteria;Verrucomicrobia;OPB35 soil group;
OTU_416	0	0	0	0	0		0.0931966	0	0	0		0	0	0.0511247	0	0.0141543		0	0	0	0	0	0		0	0	0	0	0		0	0	0	0		0	0	89.2857	Bacteria;Verrucomicrobia;OPB35 soil group;
OTU_450	0	0	0	0	0		0	0	0	0		0	0	0	0	0.0424628		0	0.0326637	0	0	0	0		0	0	0	0	0		0	0	0	0		0	0	93.6	Bacteria;Verrucomicrobia;OPB35 soil group;
OTU_76	0	0	0	0	1.97842		0.83877	0.470588	1.2685	0.813008		0.0203874	0.144023	0	1.15207	0.79264		0	0	0	0	0	0		0	0	0	0	0		0.0984494	0	0.0527824	0.0242836		0	0	93.4132	Bacteria;Verrucomicrobia;OPB35 soil group;
OTU_9	0	0	3.80623	0	0.899281		2.60951	0.705882	1.37421	2.57783		2.67074	3.45655	2.19836	4.83871	2.90163		0.354153	0.587947	0	0	0	0		0	0	1.91176	1.87991	0.540541		4.23333	3.46821	7.35937	5.69451		0.802213	9.97963	93.2136	Bacteria;Verrucomicrobia;OPB35 soil group;
OTU_112	0	0.100806	0	0	0		0.186393	0	0.317125	0.138806		0.0611621	0	0	0.460829	0		0	0.0653275	0	0	0	0		0	0	0.147059	0.589226	0.045045		0.221511	0	0.135726	0.169985		0.4426	0.407332	94	Bacteria;Verrucomicrobia;Opitutae;Opitutales;Opitutaceae;Opitutus;
OTU_138	0	0	0	0	0		0.0931966	0	0	0		0.0815494	0.0480077	0.0102249	0.230415	0.0707714		0.0482936	0.0163319	0	0	0	0		0	0	0	0.0280584	0		0.344573	0	0.0980244	0.0971345		0.055325	0	97.2973	Bacteria;Verrucomicrobia;Opitutae;Opitutales;Opitutaceae;Opitutus;
OTU_175	0	0.0504032	0	0	0.179856		0	0	0	0.0991473		0.0203874	0.0960154	0	0.230415	0.0424628		0.0482936	0.0489956	0	0	0	0		0	0	0.441176	0.0701459	0.112613		0.172286	0	0.143266	0.230695		0	0.203666	97.4	Bacteria;Verrucomicrobia;Opitutae;Opitutales;Opitutaceae;Opitutus;
OTU_242	0	0	0	0	0		0	0	0	0.0198295		0.0407747	0.144023	0.0102249	0	0		0	0	0	0	0	0		0	0	0	0	0		0.0492247	0	0.022621	0.0121418		0.857538	0	92.016	Bacteria;Verrucomicrobia;Opitutae;Opitutales;Opitutaceae;Opitutus;
OTU_488	0	0	0.346021	0	0		0.0931966	0	0	0.0198295		0.142712	0.0480077	0.265849	0	0.0283086		0	0	0	0	0	0.14985		0	0	0	0	0		0	0	0	0		0.6639	0	95	Bacteria;Verrucomicrobia;Opitutae;Opitutales;Opitutaceae;Opitutus;
OTU_62	0	0	0	0.283688	0		0.0931966	0	0	0.0396589		1.03976	0.864138	0.490798	0.460829	0.0566171		0.0643915	0.228646	0	0	0.0309406	0.1998		0	0	0	0	0		0	0	0	0		0.304288	0	95.8	Bacteria;Verrucomicrobia;Opitutae;Opitutales;Opitutaceae;Opitutus;
OTU_8	0.337458	2.62097	0.346021	0.141844	3.05755		0.27959	0	0	0.317271		4.44444	0.240038	0	4.60829	0.254777		2.64005	2.49878	0.492611	0	0.0928218	0		2.33918	5.74713	21.3235	33.0387	11.2838		2.90426	2.02312	1.23662	1.76056		3.0982	6.72098	99.2016	Bacteria;Verrucomicrobia;Opitutae;vadinHA64;
OTU_100	0	0	0	0	0		0.55918	0	0	0.0793179		0.0815494	0	0	0	0.0707714		0	0	0	0	0	0		0	0	0	0	0.045045		0.615309	0.289017	0.203589	0.412822		0.0829876	0.814664	92.0477	Bacteria;Verrucomicrobia;Spartobacteria;Chthoniobacterales;Chthoniobacteraceae;Chthoniobacter;
OTU_139	0	0	0	0	0		0	0	0	0		0.0203874	0	0	0	0		0	0	0	0	0	0		0	0	0	0	0		0.221511	0	0.165887	0.121418		0	0	89.6	Bacteria;Verrucomicrobia;Spartobacteria;Chthoniobacterales;Chthoniobacteraceae;Chthoniobacter;
OTU_180	0	0	0	0	0		0.186393	0	0	0.0793179		0	0	0	0	0		0	0	0	0	0	0		0	0	0	0	0		0.0984494	0	0.022621	0.0485673		0	0	92.0319	Bacteria;Verrucomicrobia;Spartobacteria;Chthoniobacterales;Chthoniobacteraceae;Chthoniobacter;
OTU_183	0	0	0	0	0		0.372787	0	0	0.0396589		0	0	0	0	0.0141543		0.0321958	0	0	0	0	0		0	0	0	0	0		0.0738371	0	0.203589	0.109276		0	0.203666	98.6	Bacteria;Verrucomicrobia;Spartobacteria;Chthoniobacterales;Chthoniobacteraceae;Chthoniobacter;
OTU_258	0	0	0	0	0		0	0	0	0		0	0	0.0511247	0	0		0	0	0	0	0	0		0	0	0	0	0		0.41841	0	0.0829437	0.0728509		0	0	92.8144	Bacteria;Verrucomicrobia;Spartobacteria;Chthoniobacterales;Chthoniobacteraceae;Chthoniobacter;
OTU_654	0	0	0	0	0		0	0	0	0.0198295		0	0	0.0204499	0	0		0	0	0	0	0	0		0	0	0	0	0		0	0	0	0		0	0	93.014	Bacteria;Verrucomicrobia;Spartobacteria;Chthoniobacterales;Chthoniobacteraceae;Chthoniobacter;
OTU_90	0	0	0	0	0		0.0931966	0	0	0		0	0	0	0	0		0	0	0	0	0	0		0	0	0	0.0280584	0.0225225		1.27984	0.867052	0.467501	0.40068		0	0.203666	89.2216	Bacteria;Verrucomicrobia;Spartobacteria;Chthoniobacterales;Chthoniobacteraceae;Chthoniobacter;
OTU_117	0	0	0	0	0		0.0931966	0	0	0		0	0	0.858896	0	0		0	0	0	0	0	0		0	0	0	0	0		0	0.289017	0.022621	0.0121418		0	0	91.8	Bacteria;Verrucomicrobia;Spartobacteria;Chthoniobacterales;FukuN18 freshwater group;
OTU_161	0.112486	0	0.346021	1.2766	0.539568		0.465983	1.41176	0.528541	0.594884		1.97757	0.288046	1.37014	0.691244	0.4954		1.44881	0.947248	1.47783	0.226757	0.278465	0.849151		0	0	0.441176	0.392817	0.045045		0.0984494	0.578035	0.21867	0.218553		0.304288	0.203666	96.8128	Bacteria;Verrucomicrobia;Spartobacteria;Chthoniobacterales;FukuN18 freshwater group;
OTU_314	0	0	0	0.567376	0		0.0931966	0.705882	0.105708	0.0594884		0	0	0	0	0		0.0643915	0.0489956	0	0.453515	0.0928218	0.04995		0	0	0	0	0		0	0	0	0.0121418		0	0	99.6	Bacteria;Verrucomicrobia;Spartobacteria;Chthoniobacterales;FukuN18 freshwater group;
OTU_5	0	0	8.3045	0.283688	2.51799		0.186393	0	0.105708	0.674202		0.0611621	0	0.0102249	0	1.08988		0.0643915	0.0326637	0	0	0	0		0	0	4.55882	3.2688	1.21622		4.87325	11.5607	17.3126	13.7931		0	2.64766	94.4664	Bacteria;Verrucomicrobia;Spartobacteria;Chthoniobacterales;FukuN18 freshwater group;
OTU_53	0	0.0252016	0	1.2766	0.359712		0.745573	0.470588	0.634249	0.218124		0.428135	0.384061	3.16973	0.691244	0.19816		0.112685	0.0653275	0	0	0	0.34965		0	0	0	0.0280584	0.157658		0.270736	1.44509	0.588147	1.10491		0.0829876	0	95.6436	Bacteria;Verrucomicrobia;Spartobacteria;Chthoniobacterales;FukuN18 freshwater group;
OTU_74	0	0	0	0.567376	0		2.7027	0.235294	0.739958	0.575055		0.265036	0.0960154	0.204499	0	0.212314		0.273664	0.359301	0	0	0.0309406	0.0999001		0	0	0	0	0		0.0738371	0	0.0754034	0.194269		0.2213	0	99.8	Bacteria;Verrucomicrobia;Spartobacteria;Chthoniobacterales;LD29;
OTU_1	0	0	0	4.25532	0.719424		8.01491	5.17647	7.50529	5.92901		12.2732	23.9558	22.6687	5.06912	7.21868		2.78493	4.75257	0.985222	0.226757	1.20668	1.998		2.33918	0	0	0.0280584	0.653153		1.32907	1.7341	1.26678	1.90627		3.87275	4.48065	100	Bacteria;Verrucomicrobia;Verrucomicrobia Incertae Sedis;Unknown Order;Unknown Family;Candidatus Methylacidiphilum;
OTU_148	0.112486	0	0	0	0		0.0931966	0	0.105708	0.218124		0.77472	0.432069	0	0	0.0141543		0	0	0	0	0	0		0	0	0	0	0		0	0	0	0.0121418		0	0	96.6135	Bacteria;Verrucomicrobia;Verrucomicrobiae;Verrucomicrobiales;Verrucomicrobiaceae;
OTU_247	0	0	0	0	0.179856		0	0	0	0.0396589		0.163099	0.0480077	0	0	0.0424628		0.0160979	0	0	0	0.278465	0.04995		0	0	0	0	0		0	0	0.00754034	0		0	0	99.2032	Bacteria;Verrucomicrobia;Verrucomicrobiae;Verrucomicrobiales;Verrucomicrobiaceae;
OTU_255	0	0	0.692042	0.141844	1.25899		0.0931966	0.705882	0	0.0594884		0.0203874	0.0480077	0.0204499	0.230415	0.113234		0.772698	1.40454	0	0.226757	0.154703	4.1958		0	0	0	0.0561167	0.0675676		0	0	0	0		0	0	97.6	Bacteria;Verrucomicrobia;Verrucomicrobiae;Verrucomicrobiales;Verrucomicrobiaceae;
OTU_367	0	0	0.346021	0.567376	0.719424		0.55918	0	1.16279	1.13028		0.265036	0.528084	0.388548	0.230415	0		0.0804894	0.0653275	0	0	0.371287	0.899101		0	0.287356	2.64706	0.729517	0.495495		0.0984494	0.289017	0.0678631	0.0971345		2.37898	2.64766	96.8191	Bacteria;Verrucomicrobia;Verrucomicrobiae;Verrucomicrobiales;Verrucomicrobiaceae;
OTU_82	0	0.0504032	0	1.41844	0.719424		1.49115	0	0.422833	0.555225		0.224261	0.0960154	0	0	0.0566171		0.0321958	0.0489956	0	0	0.154703	0		0	0	0	0	0.045045		0.295348	0.578035	0.339315	0.121418		0.276625	0.610998	96.8	Bacteria;Verrucomicrobia;Verrucomicrobiae;Verrucomicrobiales;Verrucomicrobiaceae;
OTU_111	0	0.0756048	0	0.567376	0		0.55918	0	0	0.158636		0.795107	0.768123	0	0	0.0141543		0.0804894	0.0979912	0	0	0.0618812	0.14985		0	0	0.882353	0.631313	0.0675676		0	0	0.0678631	0.0485673		0	0	98.4064	Bacteria;Verrucomicrobia;Verrucomicrobiae;Verrucomicrobiales;Verrucomicrobiaceae;Haloferula;
OTU_157	0.56243	0.0504032	13.8408	1.13475	0.359712		0.0931966	0	0.211416	0.0396589		0.0203874	0.0480077	0.316973	0	0		0.22537	0.212314	0.492611	0	0.309406	1.54845		0	0.574713	0.882353	4.25084	0.45045		0	0	0.0150807	0		0.387275	0.610998	98.4064	Bacteria;Verrucomicrobia;Verrucomicrobiae;Verrucomicrobiales;Verrucomicrobiaceae;uncultured;
OTU_225	0	0	0	0	0		0	0	0	0.0594884		0.0611621	0	0.132924	0	0.0141543		0	0	0	0	0	0		0	0	0	0	0		0	0	0	0		0	0	97.8044	Bacteria;Verrucomicrobia;Verrucomicrobiae;Verrucomicrobiales;Verrucomicrobiaceae;uncultured;
OTU_332	0	0	0	0	0.179856		0.186393	0	0	0		0	0	0	0	0		0	0	0	0	0	0		0	0	0.147059	0.0561167	0.045045		0.0492247	0	0.045242	0.0242836		0	0	99.6	Bacteria;Verrucomicrobia;Verrucomicrobiae;Verrucomicrobiales;Verrucomicrobiaceae;uncultured;
OTU_40	0	0	0	0.567376	1.61871		0	0	0	0.594884		0.101937	0.0960154	2.57669	0.230415	0.0849257		0.0804894	0.0163319	0	0	0.154703	0		1.16959	0	0	0	0		0	0	0.0150807	0		0.138313	0.407332	85.5159	Bacteria;Verrucomicrobia;Verrucomicrobiae;Verrucomicrobiales;Verrucomicrobiaceae;uncultured;
OTU_427	0.337458	0	1.7301	0	0		0	0.235294	0	0		0	0	0	0.230415	0.0141543		0.257566	0.898252	0	0	0	0.1998		0	0.287356	0	0.0280584	0.0675676		0	0	0	0.0242836		0	0	97.0179	Bacteria;Verrucomicrobia;Verrucomicrobiae;Verrucomicrobiales;Verrucomicrobiaceae;uncultured;
OTU_48	0	0.0252016	0	11.6312	2.51799		0	0.705882	0.528541	1.64585		1.97757	4.41671	0	3.22581	0.283086		0.128783	0.228646	0	0.226757	0.0309406	0.04995		0	0	0	0	0		0	0	0	0		0	0	86.5347	Bacteria;Verrucomicrobia;Verrucomicrobiae;Verrucomicrobiales;Verrucomicrobiaceae;uncultured;
OTU_87	0	0.63004	1.38408	0.141844	0		0.0931966	0	0	0.0396589		0.0815494	0.0960154	0.112474	0	0		0.0482936	0	0	0	0.0309406	0.44955		1.75439	1.14943	0.294118	1.50112	0.18018		0.270736	0.289017	0.0980244	0.0485673		0.497925	0.203666	95.4183	Bacteria;Verrucomicrobia;Verrucomicrobiae;Verrucomicrobiales;Verrucomicrobiaceae;uncultured;
OTU_101	0	0	1.7301	0.283688	0		0.372787	0	0	0.158636		0.122324	0.144023	0.0204499	0	0.0566171		0.112685	0.0489956	0	0	0	0		0	0	0.294118	0.266554	0.0900901		0.147674	0.289017	0.120645	0.0607091		0.0276625	0	86.0558	Bacteria;WCHB1-60;
OTU_611	0	0	0	0	0		0.652377	0	0	0.198295		0.0611621	0	0	0	0.0141543		0.0160979	0.0163319	0	0	0	0		0	0	0	0.0140292	0.045045		0.0492247	0	0.022621	0.0121418		0	0	82.2134	Bacteria;WCHB1-60;
OTU_102	0	0	0	0.283688	0.539568		0.0931966	0	0	0.0594884		0.0407747	0.0480077	0.0204499	0	0		0	0.0163319	0	0	0	0.1998		0	0	0	0	0.0225225		0.369185	0.867052	0.309154	0.449247		0	0.203666	88.8446	Unclassified;
OTU_114	0	0	0	0	0		0	0	0	0		0	0	0	0	0		1.64198	0	0	0	0	0		0	0	0	0	0		0	0	0	0		0	0	88.3858	Unclassified;
OTU_152	0	0	0	0	0		0.0931966	0.235294	0	0.0198295		0.122324	0.0960154	0	0	0.09908		0.257566	0.0326637	0	0	0	0		0	0	0.147059	0.0140292	0.27027		0.0492247	0	0.0527824	0.0121418		0	0.203666	89.8	Unclassified;
OTU_155	0	0	0	0	0		0	0	0	0		0	0	0	0	0		1.64198	0.0489956	0	0.226757	0	0		0	0	0	0	0.0225225		0	0	0	0.0121418		0.193638	0	93.0693	Unclassified;
OTU_160	0	0	0	0	0		0	0	0	0		0.0203874	0	0	0	0.0283086		0	0	0	0	0	0		0	0	0	0	0		0	0	0.105565	0		0	0	92.2156	Unclassified;
OTU_189	0	0	0.692042	0	0		0.372787	0	0.317125	0.0991473		0.0407747	0	0.0204499	0	0.0566171		0.0965873	0.0163319	0	0	0	0.04995		0	0	0.294118	0.0982043	0		0.0492247	0	0.045242	0.0121418		0	0	83.5644	Unclassified;
OTU_191	0	0	0	0	0		0	0.235294	0	0.0198295		0	0	0	0	0.226469		0.0643915	0.52262	0.985222	0.226757	0	0		0	0	0	0	0		0	0	0	0		0	0	93.4	Unclassified;
OTU_192	0	0	0	0	0		0.0931966	0	0	0		0.489297	0	0	0	0		0	0	0	0	0.0928218	0		0	0	0	0	0.0225225		0	0	0.022621	0.0121418		0	0	83.2677	Unclassified;
OTU_194	0	0	0	0	0		0	0	0	0		0	0	0	0	0		0.402447	0.0163319	0	0	0	0		0	0	0	0	0		0	0	0	0		0	0	95.3846	Unclassified;
OTU_198	0	0	0	0	0		0	0	0	0		0	0	0	0	0		0	0	0	0	0	0		0	0	0	0.0280584	0.585586		0	0.289017	0.0301614	0.0607091		0.055325	0	88.8223	Unclassified;
OTU_203	0.112486	0	0	0	0		0.0931966	0	0	0		0	0	0	0	0		1.91565	0	0	0	0	0		0	0	0	0	0		0	0	0	0.0121418		0.055325	0	87.674	Unclassified;
OTU_208	0	0	0	0	0		0	0	0	0		0.203874	0.0480077	0	0	0.0141543		0.0321958	0.0816593	0	0	0	0		0	0	0	0.0701459	0.112613		0.467635	0.289017	0.113105	0.0971345		0.0829876	0.203666	91.4172	Unclassified;
OTU_211	0	0.0252016	0	0	0		0	0.235294	0	0.0396589		0	0	0	0	0.240623		0.144881	0.0816593	0	0	0	0		0	0	0	0	0		0.0246124	0	0.0150807	0.0121418		0	0	64.7287	Unclassified;
OTU_216	0	0	0	0	0		0	0	0	0		0	0	0	0	0		0.177077	0	0	0	0	0		0	0	0	0	0		0	0	0	0		0	0	91.2176	Unclassified;
OTU_217	0	0	0	0	0		0	0	0	0		0	0	0.132924	0	0		0	0	0	0	0	0		0	0	0	0	0		0	0	0	0		0	0	89.8608	Unclassified;
OTU_223	0	0	0	0	0		0.0931966	0.235294	0.105708	0.158636		0	0	0.0408998	0	0.0141543		0.0160979	0.0489956	0	0	0.371287	0		0	0	0	0	0		0	0	0.00754034	0		0	0	90.8367	Unclassified;
OTU_227	0	0	0	0	0.179856		0	0	0	0		0	0	0	0	0		0	0	0	0	0	0		0	0	0	0.266554	0.0225225		0	0	0	0		0	0	94	Unclassified;
OTU_230	0	0	0	0	0		0	0	0	0		0.366972	0.0960154	0.0408998	0	0.0566171		0	0	0	0	0	0		0	0	0	0	0		0	0	0	0		0	0	64.7059	Unclassified;
OTU_231	0	0	0	0	0		0	0	0	0		0.0203874	0	0	0	0.0141543		0.128783	0	0.492611	0	0	0		0	0	0	0	0.0225225		0	0	0	0.0121418		0	0	83.5317	Unclassified;
OTU_232	0	0	0	0	0		0	0	0	0.0991473		0.163099	0.144023	0.306748	0.230415	0.0283086		0.0160979	0.0816593	0	0	0	0.14985		0.584795	0	0	0	0		0	0	0	0		0	0	91.6168	Unclassified;
OTU_237	0	0	0	0	0		0	0	0	0		0	0	0.153374	0	0		0	0	0	0	0	0		0	0	0	0	0		0	0	0	0		0	0	87.0775	Unclassified;
OTU_245	0	0	0	0	0		0	0	0	0		0	0	0	0	0		0.30586	0	0	0	0	0		0	0	0	0	0		0	0	0	0		0	0	85.214	Unclassified;
OTU_248	0	0	0	0	0		0	0	0	0		0	0	0	0	0		0.885383	0	0	0	0	0		0	0	0	0	0		0	0	0	0		0.193638	0	92.0792	Unclassified;
OTU_249	0	0	0	0	0		0	0	0	0		0	0	0.0920245	0	0.0283086		0	0	0	0	0	0		0	0	0	0	0		0	0	0	0		0	0	93.4394	Unclassified;
OTU_250	0	0	0	0	0		0	0	0	0.0198295		0	0	0	0.460829	0.155697		0	0	0	0	0	0		0	0	0	0	0.157658		0.147674	0	0	0		0	0	83.2677	Unclassified;
OTU_251	0	0	0	0	0		0	0	0	0		0	0	0	0	0		0	0	0	0	0	0		0	0	0	0.140292	0.045045		0.393798	0	0.241291	0.0607091		0	0	64.5833	Unclassified;
OTU_259	0	0	0	0	0		0.0931966	0	0.105708	0.0594884		0.0407747	0	0	0	0.0141543		0	0	0	0	0	0		0	0	0	0	0		0.0492247	0	0.0678631	0		0	0	85.4043	Unclassified;
OTU_263	0	0	0	0	0		0	0	0	0		0	0	0	0	0		1.89955	0	0	0	0	0		0	0	0	0	0		0	0	0	0		0.0829876	0	87.0775	Unclassified;
OTU_266	0	0	0	0	0		0	0	0	0		0	0	0.0511247	0	0		0.0160979	0	0	0	0	0		0	0	0.147059	0	0		0.0246124	0	0	0		0.0276625	0	84.493	Unclassified;
OTU_272	0	0	0	0	0		0	0	0	0		0	0	0	0	0		0	0	0	0	0	0		0	0	2.5	1.16442	0		0	0	0	0		0	0	64.4613	Unclassified;
OTU_274	0	0	0	0	0.179856		0.186393	0	0	0		0.0203874	0	0	0	0.155697		0.0643915	0.0326637	0	0	0	0		0	0	0	0	0		0	0	0	0		0	0	88.8446	Unclassified;
OTU_275	0	0	0	0	0		0	0	0	0.0594884		0	0	0	0	0.184006		0	0.0163319	0	0	0	0		0	0	0	0	0		0	0	0	0		0	0	93	Unclassified;
OTU_277	0	0	0	0	0		0	0	0.105708	0.118977		0.0611621	0	0.316973	0	0.09908		0	0	0	0	0	0		0	0	0	0	0		0	0	0	0		0	0	90.9449	Unclassified;
OTU_280	0	0	0	0	0		0	0	0	0		0.101937	0	0	0	0		0.0160979	0.0163319	0	0	0	0		0	0	0	0	0		0	0	0	0		0	0	93.2136	Unclassified;
OTU_283	0	0	0	0	0		0	0	0	0		0	0	0	0	0		0.193175	0	0	0	0	0		0	0	0	0	0		0	0	0	0		0	0	85.6	Unclassified;
OTU_284	0	0	0	0	0		0	0	0	0.0198295		0	0	0	0	0.19816		0	0.0489956	0	0	0	0		0	0	0	0	0		0	0	0	0		0	0	87.3267	Unclassified;
OTU_295	0	0	0	0	0		0	0	0	0.0396589		0	0	0	0	0		0	0	0	0	0	0		0	0	0	0.0140292	0		0.0984494	0	0.135726	0.0242836		0	0	91.6	Unclassified;
OTU_302	0	0	0	0	0		0	0	0	0.0198295		0	0	0.0817996	0	0.0283086		0.0160979	0	0	0	0	0		0	0	0	0	0		0	0	0	0		0	0	93.2406	Unclassified;
OTU_307	0	0	0	0	0		0	0	0	0		0.0203874	0	0.163599	0	0		0	0.0163319	0	0	0	0		0	0	0	0	0.0225225		0	0	0	0		0	0.203666	89.8406	Unclassified;
OTU_31	0	0	0	0	3.41727		2.14352	9.17647	2.74841	3.07357		2.22222	0.480077	0.0817996	0.460829	0.537863		3.55763	2.53144	1.97044	2.26757	1.67079	2.44755		0	0	0	0.0280584	0		0	0	0	0		0.0276625	0	89.1519	Unclassified;
OTU_311	0	0	0	0	0		0	0	0	0.118977		0.0611621	0.0480077	0	0	0		0	0	0	0	0	0		0	0	0.147059	0.0420875	0.0225225		0	0	0	0		0	0	81.4596	Unclassified;
OTU_319	0	0	0	0	0		0	0	0	0		0	0	0	0	0		0	0	0	0	0	0		0	0	0	0	0		0	0	0	0.0364254		0	0	85.7143	Unclassified;
OTU_323	0.224972	0.0756048	0	0	0		0	0	0	0		0.0407747	0	0	0	0		0	0.0163319	0	0	0	0		0	0	0	0.0140292	0.0900901		0.0246124	0	0.00754034	0		0.165975	0	93.4132	Unclassified;
OTU_324	0	0	0	0	0		0	0	0	0		0	0	0	0	0		0.144881	0	0	0	0	0		0	0	0	0	0		0	0	0	0		0	0	90.5405	Unclassified;
OTU_326	0	0.126008	0	0	0		0	0	0	0		0.611621	0.0480077	0.0204499	0	0.0424628		0	0.0653275	0	0	0	0.04995		0	0	0	0.0140292	0.0675676		0.147674	0	0.022621	0		0	0	80.5556	Unclassified;
OTU_329	0	0	0	0	0		0	0	0	0		0	0	0	0	0		0	0	0	0	0	0		0	0	0	0	0		0	0	0	0.0364254		0	0	73.9216	Unclassified;
OTU_339	0	0	0	0	0		0	0	0	0		0	0	0	0	0		0.466838	0	0	0	0	0		0	0	0	0	0.743243		0	0	0	0.0364254		0	0	88.5246	Unclassified;
OTU_342	0	0	0	0	0		0	0	0	0		0	0	0	0	0		0.338055	0	0	0	0	0		0	0	0	0	0		0	0	0	0		0	0	76.8317	Unclassified;
OTU_345	0	0	0	0	0		0	0	0	0		0	0	0	0	0.0849257		0	0	0	0	0	0		0	0.287356	0	0	0		0	0	0	0		0	0	86.6799	Unclassified;
OTU_354	0	0	0	0	0		0	0	0	0		0	0	0	0	0		0.177077	0	0	0	0	0		0	0	0	0	0		0	0	0	0		0	0	90.2778	Unclassified;
OTU_356	0	0	0	0	0		0	0	0	0		0	0	0	0	0		0.177077	0.0163319	0	0	0	0		0	0	0	0	0		0	0	0	0		0	0	88.189	Unclassified;
OTU_357	0	0	0	0	0		0	0	0	0		0	0	0	0	0		0.370251	0	0	0	0	0		0	0	0	0	0		0	0	0	0		0.055325	0	89.0873	Unclassified;
OTU_362	0	0	0	0	0		0	0	0	0		0	0	0.0306748	0	0		0	0	0	0	0	0		0	0	0	0	0		0	0	0	0		0	0	93.4	Unclassified;
OTU_363	0	0	0	0	0		0	0	0	0		0	0	0	0	0		0	0	0	0	0	0		0	0	0	0	0		0.270736	0.578035	0.897301	0.497814		0	0.203666	91.9132	Unclassified;
OTU_364	0	0	0	0	0		0	0	0	0		0	0	0	0	0		0.128783	0	0	0	0	0		0	0	0	0	0		0	0	0	0		0	0	88.7795	Unclassified;
OTU_371	0	0	0	0	0		0	0	0	0		0	0	0	0	0		0	0.0489956	0	0	0	0		0	0	0	0	0		0	0	0	0		0	0	82.2134	Unclassified;
OTU_375	0	0	0	0	0		0	0	0	0		0	0.0480077	0	0	0.0707714		0	0	0	0	0	0		0	0	0	0	0		0	0	0	0		0	0	90.8184	Unclassified;
OTU_380	0	0	0	0	0		0	0	0	0		0	0	0	0	0		0.0643915	0.146987	0	0	0	0		0	0	0	0	0		0	0	0	0		0	0	84.5238	Unclassified;
OTU_382	0	0	0	0	0		0	0	0	0		0	0	0	0	0		0.144881	0	0	0	0	0		0	0	0	0	0		0	0	0	0		0	0	86.4173	Unclassified;
OTU_388	0	0	0	0	0		0	0	0	0.0198295		0	0	0	0	0.0283086		0	0	0	0	0	0		0	0	0	0	0.0225225		0	0	0.00754034	0.0242836		0.0276625	0	67.319	Unclassified;
OTU_391	0	0	0	0	0		0	0	0	0		0	0	0	0	0		0	0	0	0	0	0		9.94152	10.0575	0	0.140292	0.0225225		0	0	0	0		0	0	62.6459	Unclassified;
OTU_397	0	0	0	0	0		0	0	0	0.0198295		0.0815494	0.0480077	0.0920245	0	0.0424628		0.128783	0.0979912	0	0	0.123762	0		0	0	0	0	0		0	0	0	0		0	0	89.6825	Unclassified;
OTU_399	0	0	0	0	0		0	0	0	0		0	0	0	0	0		0.22537	0	0	0	0	0		0	0	0	0	0		0	0	0	0		0	0	94.4	Unclassified;
OTU_400	0	0	0	0	0		0	0	0	0		0.122324	0	0	0	0.0141543		0.0160979	0	0	0	0	0		0	0	0	0	0		0	0	0	0		0	0	85.0895	Unclassified;
OTU_403	0	0	0	0	0		0	0	0	0.0396589		0	0	0	0	0		0	0	0	0	0	0		0	0	0	0	0		0.0246124	0	0.0150807	0.0485673		0	0	68.0392	Unclassified;
OTU_407	0	0	0	0	0		0	0	0	0		0	0	0	0	0		0.0643915	0	0	0	0	0		0	0	0	0	0		0	0	0	0		0	0	85.0299	Unclassified;
OTU_408	0	0.100806	0	0	0		0	0	0	0.0198295		0.0407747	0	0	0	0		0	0.0163319	0	0	0	0		0	0	0	0.0280584	0.135135		0	0	0.173428	0.0607091		0	0	67.9688	Unclassified;
OTU_41	0	0	2.42215	0	0		0	0	0	0		0	0	0	0	0		0	0	0	0	0	0		0	0.574713	6.32353	5.41526	0		0	0	0.022621	0		0	0	88.6454	Unclassified;
OTU_411	0	0	0	0	0		0	0	0	0		0	0	0	0	0		0.0482936	0	0	0	0	0		0	0	0	0	0		0	0	0	0		0	0	87.987	Unclassified;
OTU_414	0	0	0	0	0		0	0	0	0		0	0	0.0102249	0	0.0141543		0.128783	0	0	0	0	0		0	0	0	0	0		0	0	0	0		0	0	84.6918	Unclassified;
OTU_415	0	0	0	0	0		0	0	0	0		0	0	0	0	0		0.338055	0	0	0	0	0		0	0	0	0	0		0.0246124	0	0	0		0	0	86.8	Unclassified;
OTU_419	0	0	0	0	0		0	0	0	0		0.244648	0	0	0	0		0	0	0	0	0	0		0	0	0	0	0		0	0	0	0		0	0	91.2351	Unclassified;
OTU_420	0	0	0	0	0		0	0	0	0		0	0	0	0	0		0.0643915	0.0326637	0	0	0	0		0	0	0	0	0		0	0	0	0		0	0	91.6	Unclassified;
OTU_421	0	0	0	0	0		0	0	0	0		0	0	0	0	0		0.0160979	0.0163319	0	0	0	0		0	0	0	0	0		0	0	0	0		0	0	93.8124	Unclassified;
OTU_422	0	0	0	0	0		0	0	0	0		0	0	0	0	0		0.0643915	0	0	0	0	0		0	0	0	0	0		0	0	0	0		0	0	84.9315	Unclassified;
OTU_424	0.112486	0	0	0	0		0	0	0	0		0	0	0	0	0		0.273664	0	0	0	0	0		0	0	0	0	0.045045		0	0	0	0		0	0	93.6128	Unclassified;
OTU_425	0	0	0	0	0		0	0	0	0		0	0	0	0	0		0.0804894	0	0	0	0	0		0	0	0	0	0		0	0	0	0		0	0	88.0952	Unclassified;
OTU_431	0	0	0	0	0		0	0	0	0		0	0	0	0	0		0	0	0	0	0	0		0	0	0	0	0		0.0246124	0	0.022621	0.0121418		0	0	82.0866	Unclassified;
OTU_432	0	0	0	0	0		0	0	0	0		0	0.0480077	0	0	0		0.466838	0.0163319	0	0	0	0		0	0	0	0.0140292	0.045045		0	0	0	0		0.0276625	0	86.6	Unclassified;
OTU_434	0	0	0	0	0		0.465983	0	0.211416	0		0	0	0	0	0		0	0	0	0	0	0		0	0	0	0	0		0	0	0.0377017	0		0	0	91.0537	Unclassified;
OTU_443	0	0	0	0	0.179856		0	0	0	0		0.0611621	0	0	0	0.0424628		0	0	0	0	0.0309406	0		0	0	0	0	0		0	0	0	0		0	0	89.243	Unclassified;
OTU_449	0	0	0	0	0		0	0	0	0		0	0	0	0	0.0566171		0	0	0	0	0	0		0	0	0	0	0		0	0	0	0		0	0	93.4	Unclassified;
OTU_452	0	0	0	0	0		0	0	0	0		0	0	0	0	0		0	0	0	0	0	0		0	0	0.147059	0.35073	0		0	0	0	0		0	0	91	Unclassified;
OTU_453	0	0	0	0	0		0	0	0	0		0.0407747	0	0	0	0		0	0	0	0	0	0		0	0	0	0	0		0	0	0	0		0	0	93.6	Unclassified;
OTU_454	0	0	0	0	0		0	0	0	0		0	0	0.0306748	0	0		0	0	0	0	0	0		0	0	0	0	0		0	0	0	0		0	0	83.1014	Unclassified;
OTU_458	0	0	0	0	0		0	0	0	0		0	0	0	0	0		0	0	0	0	0	0		0	0	0	0	0		0	0	0.022621	0		0	0	93.4132	Unclassified;
OTU_46	0	0	0	0	0		0.186393	0	0	0.138806		0	0	0	0	0.0566171		0	0	0	0	0	0		0	0	0	0	0		1.74748	1.7341	1.85492	1.15347		0	0.407332	87.8968	Unclassified;
OTU_460	0	0	0	0	0		0	0	0	0		0	0	0	0	0		0	0	0	0	0	0		0	0	0	0.0701459	0		0	0	0	0		0	0	91.6501	Unclassified;
OTU_465	0.56243	0	0	0	0		0	0	0	0		0.0815494	0	0	0	0		0	0	0	0	0	0		0	0	0	0	0		0	0	0	0		0	0	75.835	Unclassified;
OTU_468	0	0	0	0	0		0	0	0	0		0	0	0	0	0		0	0	0	0	0	0		0	0	0	0.0280584	0		0	0	0	0		0	0	89.2857	Unclassified;
OTU_471	0	0	0	0	0		0	0	0	0		0	0	0	0	0		0	0	0	0	0	0		0	0	0	0	0.18018		0	0	0	0		0	0	85.1485	Unclassified;
OTU_477	0	0	0	0	0		0	0	0	0		0	0	0	0	0		0.0160979	0.0326637	0	0	0	0		0	0	0	0	0		0	0	0	0		0	0	93.2203	Unclassified;
OTU_478	0	0	0	0	0		0	0	0	0		0	0	0	0	0		0	0	0	0	0	0		0	0	0	0	0		0	0	0.0150807	0		0	0	89.4212	Unclassified;
OTU_479	0	0	0	0	0		0	0	0	0		0	0	0	0	0		0	0	0	0	0	0		0	0	0	0	0		0	0	0	0.0242836		0	0	89.901	Unclassified;
OTU_483	0	0	0	0	0		0	0	0	0		0	0	0	0	0		0	0	0	0	0	0		0	0	0	0	0		0	0	0.022621	0		0	0	89.0438	Unclassified;
OTU_485	0	0	0	0	0		0	0	0	0		0	0	0	0	0		0	0	0	0	0	0		0	0	0	0	0		0	0	0	0		0.11065	0	81.0277	Unclassified;
OTU_486	0	0	0	0	0		0	0	0	0		0.0407747	0	0	0	0		0	0	0	0	0	0		0	0	0	0	0		0	0	0	0		0	0	85.4582	Unclassified;
OTU_491	0	0	0	0	0		0	0	0	0		0	0	0	0	0		0	0.0326637	0	0	0	0		0	0	0	0	0		0	0	0	0		0	0	89.9103	Unclassified;
OTU_492	0	0.0252016	0	0	0		0	0	0	0		0	0	0	0	0		0.128783	0.0489956	0	0	0	0		0	0	0	0	0		0	0	0	0		0	0	83.7945	Unclassified;
OTU_495	0	0	0	0	0		0	0	0.105708	0		0.101937	0	0	0.230415	0.0424628		0.0321958	0.0163319	0	0	0.123762	0		0	0	0	0	0		0	0	0.00754034	0		0	0	89.8608	Unclassified;
OTU_496	0	0	0	0	0		0	0	0	0		0	0	0.0204499	0	0		0	0	0	0	0	0		0	0	0	0	0		0	0	0	0		0	0	88.0952	Unclassified;
OTU_498	0	0	0	0	0		0	0	0	0		0	0	0	0	0		0.177077	0	0	0	0	0		0	0	0	0	0		0	0	0	0		0	0	89.4737	Unclassified;
OTU_499	0	0	0	0	0		0	0	0	0.0198295		0	0	0	0	0		0	0	0	0	0	0		0	0	0.294118	0.154321	0		0	0	0	0		0	0	86.2	Unclassified;
OTU_503	0	0	0	0	0		0	0	0	0		0	0	0	0	0		0	0	0	0	0	0		0	0	0	0	0		0	0	0	0.0242836		0	0	90.8861	Unclassified;
OTU_504	0	0	0	0	0		0	0	0	0		0	0	0	0	0		0.386349	0	0	0	0	0		0	0	0	0	0		0	0	0	0		0.0829876	0	90.7591	Unclassified;
OTU_505	0	0	0	0	0		0	0	0	0		0	0	0	0	0		0	0	0	0	0	0		0	0	0	0	0		0	0	0.022621	0		0	0	87.4251	Unclassified;
OTU_507	0	0	0	0	0		0	0	0	0		0	0	0.0102249	0	0		0	0.0326637	0	0	0	0		0	0	0	0	0		0	0	0	0		0	0	87.2928	Unclassified;
OTU_508	0	0	0	0	0		0	0	0	0		0	0	0	0	0.0283086		0	0	0	0	0	0		0	0	0	0.0140292	0		0.0492247	0	0	0		0	0	84.1897	Unclassified;
OTU_514	0	0	0	0	0.359712		0	0	0	0		0.0611621	0	0.0204499	0.230415	0.0424628		0.144881	0.0326637	0	0	0	0		0	0	0	0.0280584	0		0	0	0.00754034	0		0.055325	0	93.6128	Unclassified;
OTU_515	0	0	0	0	0		0	0	0	0		0	0	0	0	0		0.0643915	0	0	0	0	0		0	0	0	0	0		0	0	0	0		0	0	89.0625	Unclassified;
OTU_517	0	0	0	0	0		0.186393	0	0	0		0.0203874	0.0480077	0.0306748	0	0		0.0482936	0.0326637	0	0	0	0		0	0	0	0	0		0	0	0	0		0.0276625	0	90.8549	Unclassified;
OTU_518	0	0	0	0	0		0	0	0	0		0	0	0	0	0.0283086		0.0643915	0.0653275	0	0	0	0		0	0	0	0	0		0	0	0	0		0	0	87.7953	Unclassified;
OTU_521	0	0	0	0	0		0	0	0	0		0	0	0	0	0		0	0	0	0	0	0		0	0	0	0	0		0	0	0.0150807	0		0	0	90.2	Unclassified;
OTU_523	0	0	0	0	0		0	0	0	0		0	0	0	0	0.0283086		0	0	0	0	0	0		0	0	0	0	0		0	0	0	0		0	0	88.1188	Unclassified;
OTU_525	0	0	0	0	0		0	0	0	0		0	0	0	0	0		0.0804894	0	0	0	0	0		0	0	0	0	0		0	0	0	0.0121418		0	0	83.871	Unclassified;
OTU_526	0	0	0	0	0		0	0.235294	0	0.0396589		0.0203874	0.0480077	0	0.230415	0.0141543		0	0	0	0	0	0		0	0	0	0	0		0	0	0.0603227	0.0485673		0.0276625	0	92.4603	Unclassified;
OTU_527	0	0	0	0	0		0	0	0	0		0	0	0	0	0		0.22537	0	0	0	0	0		0	0	0	0	0		0	0	0	0		0	0	86.2275	Unclassified;
OTU_528	0	0.0504032	0	0	0.359712		0	0	0	0.0198295		0.0407747	0	0.0102249	0	0		0	0.0163319	0	0	0	0		0	0	0	0	0.0900901		0	0	0	0		0.055325	0	79.0927	Unclassified;
OTU_529	0	0	0	0	0		0	0	0	0		0	0	0	0	0		0	0	0	0	0	0		0	0	0	0	0		0	0	0	0		0.0829876	0	84.0551	Unclassified;
OTU_530	0	0	0	0	0		0	0	0	0		0	0	0	0	0		0.321958	0	0	0	0	0		0	0	0	0	0		0	0	0	0		0	0	91.2176	Unclassified;
OTU_533	0	0	0	0	0		0	0	0	0		0	0	0.0102249	0	0.0849257		0.0482936	0.0163319	0	0	0	0		0	0	0	0	0		0	0	0	0		0	0	90	Unclassified;
OTU_534	0	0	0	0	0		0	0	0	0		0	0	0	0	0		0.0321958	0	0	0	0	0		0	0	0	0	0		0	0	0	0		0	0	94.2346	Unclassified;
OTU_535	0	0	0	0	0		0	0	0	0		0	0	0	0	0		0	0	0	0	0	0		0.584795	0	0	0	0		0.0984494	0	0	0		0	0	85.1272	Unclassified;
OTU_536	0	0	0	0	0		0	0	0	0.0198295		0	0	0	0	0.0283086		0	0	0	0	0	0		0	0	0	0	0		0	0	0	0		0	0	93.014	Unclassified;
OTU_537	0.112486	0	0	0	0		0	0	0	0		0	0	0	0	0		0.0804894	0	0	0	0	0		0	0	0	0	0		0	0	0	0		0.0276625	0	92.016	Unclassified;
OTU_539	0	0	0	0	0		0	0	0	0		0	0	0.0102249	0	0		0.708307	0	0	0	0	0		0	0	0	0	0		0	0	0	0		0.0276625	0	90.8	Unclassified;
OTU_541	0	0	0	0	0		0	0	0	0		0	0	0	0	0		0	0	0	0	0	0		0	0	0	0	0		0	0	0.0150807	0		0	0	94.0239	Unclassified;
OTU_546	0	0	0	0	0		0	0	0	0		0	0	0.0204499	0	0		0	0	0	0	0	0		0	0	0	0	0		0	0	0	0		0	0	84.0237	Unclassified;
OTU_547	0	0	0	0	0		0	0	0.105708	0		0	0	0	0	0.0283086		0.0321958	0	0	0.453515	0	0		0	0	0	0	0		0	0	0	0		0	0	93.6	Unclassified;
OTU_548	0	0.0252016	0	0	0.179856		0.0931966	0	0	0		0.163099	0	0.0613497	0.230415	0.0141543		0.22537	0.0163319	0	0	0	0		0	0	0	0	0		0	0	0	0		0.055325	0	87.4251	Unclassified;
OTU_550	0	0	0	0	0		0	0	0.105708	0		0	0.0960154	0.0715746	0	0.0141543		0	0	0	0	0	0		0	0	0.147059	0.0420875	0.0225225		0	0	0.0150807	0.0121418		0	0	91.2176	Unclassified;
OTU_551	0	0	0	0	0		0	0	0	0		0	0	0	0	0.0424628		0	0	0	0	0	0		0	0	0	0	0		0	0	0	0		0	0	91.6168	Unclassified;
OTU_552	0	0	0	0	0		0	0	0	0		0	0	0	0	0.0283086		0	0	0	0	0	0		0	0	0	0	0		0	0	0.022621	0		0	0	82.9077	Unclassified;
OTU_556	0	0	0	0	0		0	0	0	0		0	0	0.0306748	0	0		0	0	0	0	0	0		0	0	0	0	0		0	0	0	0		0	0	84.0319	Unclassified;
OTU_557	0	0	0	0	0		0	0	0.211416	0		0	0	0	0	0		0	0.0163319	0	0	0	0		0	0	0	0	0		0	0	0	0		0	0	76.7699	Unclassified;
OTU_558	0	0	0	0	0		0	0	0	0		0.0203874	0	0	0	0		0	0.0163319	0	0	0	0		0	0	0	0	0		0.0246124	0	0.022621	0		0	0	84.8303	Unclassified;
OTU_560	0	0	0	0	0		0	0	0	0		0	0	0	0	0		0.0643915	0	0	0	0	0		0	0	0	0	0		0	0	0	0		0.0276625	0	85.0895	Unclassified;
OTU_562	0	0	0	0	0		0	0	0	0		0	0	0	0	0		0	0	0	0	0	0		0	0	0	0	0		0	0	0	0.0364254		0	0	87.0518	Unclassified;
OTU_567	0	0	0	0	0		0	0	0	0		0	0	0	0	0		0	0	0	0	0	0		0	0	0	0.0280584	0		0	0	0	0		0	0	86.8787	Unclassified;
OTU_568	0	0	0	0	0		0	0	0	0		0	0	0.0408998	0	0.0707714		0	0	0	0	0	0		0	0	0	0	0		0	0	0.00754034	0		0	0	82.4458	Unclassified;
OTU_570	0	0	0	0	0		0.372787	0	0	0		0	0	0	0	0		0	0	0	0	0	0		0	0	0	0	0		0	0	0	0		0	0	90.4	Unclassified;
OTU_571	0	0	0	0	0		0	0	0	0		0	0	0	0	0		0	0	0	0	0	0		0	0	0	0	0		0	0	0	0.0242836		0	0	89.9329	Unclassified;
OTU_574	0	0	0	0	0		0	0	0	0		0.0203874	0	0.0306748	0	0		0	0	0	0	0	0		0	0	0	0	0		0.0246124	0	0	0		0	0	90.8549	Unclassified;
OTU_575	0	0	0	0	0		0	0	0	0		0	0	0.102249	0	0		0	0	0	0	0	0		0	0	0	0	0		0	0	0	0		0	0	86.0279	Unclassified;
OTU_580	0	0	0	0	0		0	0	0	0.0198295		0	0	0	0	0		0	0	0	0	0	0		0	0	0	0	0		0	0	0.022621	0		0	0	68.62	Unclassified;
OTU_582	0	0	0	0	0		0	0	0	0		0	0	0	0	0		0	0	0	0	0	0		0	0	0	0.0280584	0		0	0	0	0		0	0	89.4	Unclassified;
OTU_583	0	0	0	0	0		0	0	0	0		0.0611621	0	0	0	0		0.193175	0	0	0	0	0		0	0	0	0.0140292	0		0	0	0	0		0.055325	0	86.0558	Unclassified;
OTU_584	0	0	0	0	0		0	0	0	0		0	0	0	0	0		0	0	0	0	0	0		0.584795	0	0	0.0420875	0		0	0	0	0		0	0	67.3228	Unclassified;
OTU_589	0	0	0	0	0		0.186393	0	0	0		0	0	0	0	0		0	0	0	0	0	0		0	0	0	0	0		0	0	0	0		0	0	82.9026	Unclassified;
OTU_591	0	0	0	0	0		0	0	0	0		0	0	0.0511247	0	0		0	0	0	0	0	0		0	0	0	0	0		0	0	0	0		0	0	66.4729	Unclassified;
OTU_593	0	0	0	0	0		0	0	0	0		0	0	0.0511247	0	0		0	0	0	0	0	0		0	0	0	0	0		0	0	0	0		0	0	91.8327	Unclassified;
OTU_594	0	0	0	0	0		0	0	0	0		0	0	0.0204499	0	0		0	0	0	0	0	0		0	0	0	0	0		0	0	0	0		0	0	90.8549	Unclassified;
OTU_595	0	0	0.346021	0.141844	0		0	0	0.105708	0		0	0	0	0	0		0	0	0	0	0	0		0	0	0	0	0		0.123062	0	0.022621	0		0	0	84.1897	Unclassified;
OTU_597	0	0.0252016	0	0	0		0	1.64706	0	0.0198295		0	0	0	0	0		0	0	0	0	0	0		0	0	0	0	0		0	0	0	0		0	0	94.4	Unclassified;
OTU_598	0	0	0	0	0		0	0	0	0		0	0	0	0	0		0	0	0	0	0	0		0	0	0	0	0		0	0	0.0150807	0		0	0	92	Unclassified;
OTU_599	0	0	0	0	0		0.186393	0	0	0		0.0203874	0	0	0	0		0	0	0	0	0	0		0	0	0	0	0		0.0246124	0	0	0		0	0	89.022	Unclassified;
OTU_60	0	0.0756048	0	0	0.359712		0	0.470588	0	0.0991473		0.203874	0.0480077	0.153374	0.460829	0.09908		0	0	0	0	0	0		3.50877	1.43678	2.79412	0.813692	1.55405		0.639921	1.44509	1.64379	1.03205		0.193638	0.814664	92.4753	Unclassified;
OTU_600	0	0	0	0	0		0	0	0	0		0	0	0	0	0.0424628		0	0	0	0	0	0		0	0	0	0	0		0	0	0	0		0	0	89.3281	Unclassified;
OTU_601	0	0	0	0	0		0.186393	0	0	0		0	0	0.0102249	0	0		0	0	0	0	0	0		0	0	0	0	0		0	0	0	0		0	0	80.6773	Unclassified;
OTU_602	0	0	0	0	0		0	0	0	0		0	0	0	0	0		0.112685	0.0163319	0	0	0	0		0	0	0	0	0.0225225		0	0	0	0		0	0	86.8	Unclassified;
OTU_603	0	0	0	0	0		0	0	0	0		0	0	0.0204499	0	0		0	0	0	0	0	0		0	0	0	0	0		0	0	0	0		0	0	91.8	Unclassified;
OTU_604	0	0	0	0	0		0	0	0	0		0	0	0	0	0		0	0	0	0	0	0		0	0	0	0	0		0	0	0	0.0242836		0	0	83.8	Unclassified;
OTU_608	0	0	0	0	0		0	0	0	0		0	0.0480077	0	0	0		0	0	0	0	0	0		0	0	0	0.0561167	0		0.0246124	0	0.00754034	0.0121418		0	0	69.5985	Unclassified;
OTU_614	0	0	0	0	0		0.186393	0	0	0		0	0	0	0	0		0	0	0	0	0	0		0	0	0	0	0		0.0492247	0	0.0301614	0		0	0.203666	93.6	Unclassified;
OTU_616	0	0	0	0	0		0	0	0	0		0	0	0	0	0		0.0643915	0	0	0	0	0		0	0	0	0	0		0	0	0	0		0	0	88.6	Unclassified;
OTU_617	0	0	0	0	0		0	0	0	0		0	0	0	0	0		0.0321958	0	0	0	0	0		0	0	0	0	0		0	0	0	0		0	0	85.6299	Unclassified;
OTU_618	0	0	0	0	0		0.186393	0	0	0		0	0	0	0	0		0	0	0	0	0	0		0	0	0	0	0		0	0	0	0		0	0	83.7255	Unclassified;
OTU_619	0	0	0	0	0		0.27959	0	0	0		0	0	0	0	0		0	0	0	0	0	0		0	0	0	0	0		0	0	0	0		0	0	83.8	Unclassified;
OTU_620	0	0	0	0	0.359712		0	0	0	0		0	0	0	0	0		0	0	0	0	0	0		0	0	0	0	0		0	0	0	0		0	0	87.4	Unclassified;
OTU_624	0	0	0	0	0		0	0	0	0.0198295		0	0	0	0	0		0	0	0	0	0	0		0	0	0	0	0		0	0	0.0754034	0.0607091		0	0	89.8204	Unclassified;
OTU_625	0	0	0	0	0		0	0	0	0		0	0.0480077	0	0	0.0141543		0	0	0	0	0	0		0	0	0	0	0		0	0	0	0		0	0	92.4152	Unclassified;
OTU_626	0	0	0	0	0		0	0	0	0		0	0	0	0	0		0.0804894	0	0	0	0	0		0	0	0	0	0		0	0	0	0		0	0	81.746	Unclassified;
OTU_627	0	0	0	0	0		0	0	0	0		0	0	0	0	0		0	0	0	0	0	0		0	0	0	0.0982043	0.247748		0	0	0	0		0	0	66.2281	Unclassified;
OTU_629	0.112486	0	0	0	0		0.0931966	0	0	0		0	0	0.0102249	0	0		0.0643915	0	0	0	0	0		0	0	0	0	0		0	0	0	0		0	0	89.2857	Unclassified;
OTU_634	0	0	0	0	0		0	0	0	0		0	0	0	0	0		0	0	0	0	0	0		0	0	0	0	0		0	0	0	0.0242836		0	0	83.6935	Unclassified;
OTU_637	0	0	0	0	0		0	0	0	0		0	0	0	0	0		0.0482936	0	0	0	0	0		0	0	0	0	0		0	0	0	0		0	0	93	Unclassified;
OTU_638	0	0	0	0	0		0	0.470588	0	0.0594884		0	0	0	0	0		0	0	0	0	0	0		0	0	0	0	0		0	0	0	0		0	0	87.9447	Unclassified;
OTU_640	0	0	0	0	0		0	0	0	0		0	0.432069	0	0	0.155697		0	0	0	0	0	0		0	0	0	0	0		0.0246124	0	0	0		0	0	89.6208	Unclassified;
OTU_641	0	0.100806	0	0	0		0	0	0	0		0	0	0	0	0		0	0	0	0	0	0		0	0	0	0	0		0	0	0	0		0	0	89.8608	Unclassified;
OTU_642	0	0	0	0	0		0	0	0	0		0	0.0480077	0	0	0.0424628		0	0	0	0	0	0		0	0	0	0	0		0	0	0	0		0	0	66.8639	Unclassified;
OTU_643	0	0	0	0	0		0	0	0	0		0	0	0	0	0		0.0643915	0	0	0	0	0		0	0	0	0	0		0	0	0	0		0	0	91.8	Unclassified;
OTU_647	0	0	0	0	0		0	0	0	0		0	0	0.0204499	0	0		0	0	0	0	0	0		0	0	0	0	0		0	0	0	0		0	0	86	Unclassified;
OTU_653	0	0	0	0	0		0	0	0	0		0	0	0	0	0		0	0	0	0	0	0		0	0	0	0.0280584	0		0	0	0	0		0	0	85.4582	Unclassified;
OTU_659	0	0	0	0	0		0	0	0	0		0	0	0	0.230415	0.0141543		0	0	0	0	0	0		0	0	0	0.0140292	0		0	0	0.0150807	0		0	0	90.2196	Unclassified;
OTU_660	0	0	0	0	0		0	0	0	0		0	0	0.0204499	0	0		0	0	0	0	0	0		0	0	0	0	0		0	0	0	0		0	0	82.2134	Unclassified;
OTU_663	0	0	0	0	0		0	0	0	0.0198295		0.0611621	0.0480077	0.0511247	0	0.0283086		0	0	0	0	0	0		0	0	0	0	0		0	0	0	0		0	0	90.4382	Unclassified;
OTU_83	0	0	0	0	0.179856		0.83877	0.470588	0.422833	0.832838		0.30581	0	0	0	0.0283086		0.0321958	0.0489956	0	0	0	0		0	0	0	0	0		0.221511	0	0.113105	0.0971345		0	0	88.7352	Unclassified;
OTU_91	0	0	0.346021	0	0		0	0	0	0		0	0	0	0	0		0	0	0	0	0	0		0	0	0.588235	1.2486	0		0	0	0	0		0	0	90.4573	Unclassified;
OTU_93	0	0	0	0	0		0	0	0	0		0	0	0.685072	0	0.0283086		0	0	0	0	0	0		0	0	0	0	0		0	0	0	0		0	0	82.6087	Unclassified;
OTU_97	0	0	0	0	0		0.0931966	0	0	0		0	0	0.889571	0	0		0	0	0	0	0	0		0	0	0	0	0		0	0	0	0		0	0	92.8287	Unclassified;
